# Supplementary material for: Integrating genome-wide association and transcriptome analysis to provide molecular insights into heterophylly and eco-adaptability in woody plants
Source: Hortic Res. 2023 Nov 17;10(11):uhad212. doi: 10.1093/hr/uhad212 (PMC10689056; doi:10.1093/hr/uhad212)
Supplement: Supplementary_Tables_uhad212 [file supplementary_tables_uhad212.xlsx]

## Sheet: Table S1
Table S1 The geographical distribution pattern and the whole genome re-sequencing information for paper mulberry individuals.
Samples ID	Country	Province	Latitude (°N)	Longitude (°E)	Sequencing ID	Total reads	Sequenced bases (bp)	Sequenced depth	Mapped (%)	GC (%)	Q20 (%)	Q30 (%)	Source
A1	China	Hebei	38.38	114.76	bp0619	11719960	3515988000	9.2526	99.42	0.4317	0.9817	0.9538	New sequencing
A2	China	Shandong	36.07	120.39	bp0634	13011292	3903231436	10.2717	99.39	0.3893	0.9802	0.9522	Published
A3	China	Hubei	30.66	113.17	bp0637	6329946	1898983800	4.99733	98.02	0.3974	0.977	0.9462	New sequencing
A4	China	Hubei	30.66	113.17	bp0638	12700379	3809893428	10.026	98.35	0.3974	0.9715	0.9341	New sequencing
A5	China	Hubei	30.66	113.17	bp0639	18071528	5421059072	14.2659	99.26	0.4563	0.9708	0.9317	New sequencing
A6	China	Gansu	34.55	105.7	bp0640	10165746	3049723800	8.02559	99.27	0.4511	0.9755	0.9404	New sequencing
A7	China	Hebei	41	117.94	bp0643	3532844	1059853200	2.78909	98.15	0.4562	0.9738	0.9378	New sequencing
A8	China	Beijing	40.22	116.75	bp0646	4764919	1429227216	3.76112	98.92	0.4552	0.9718	0.9333	New sequencing
A9	China	Henan	34.79	114.35	bp0649	6253747	1876124100	4.93717	99.08	0.4672	0.97	0.9298	New sequencing
A10	China	Hebei	36.88	114.28	bp0694	14330288	4299086400	11.3134	98.72	0.4027	0.9792	0.9489	New sequencing
A11	China	Hebei	37.84	114.52	bp0697	11055400	3316620000	8.72795	98.85	0.4191	0.9774	0.9449	Published
A12	China	Gansu	35.2	107.2	bp0700	12407905	3722371500	9.79571	99.05	0.387	0.9716	0.9333	New sequencing
A13	China	Henan	34.82	114.83	bp0706	15812636	4743484394	12.4829	94.72	0.455	0.9809	0.9513	Published
A14	China	Henan	34.82	114.83	bp0707	25604436	7681330800	20.214	96.92	0.4406	0.9852	0.961	Published
A15	China	Gansu	34.55	105.7	bp0712	15442188	4632656400	12.1912	98.47	0.3941	0.9758	0.9427	New sequencing
A16	China	Hebei	41	117.94	bp0901	3974488	1192346400	3.13775	99.28	0.4433	0.9586	0.9172	Published
A17	China	Hebei	41	117.94	bp0902	5155592	1546677600	4.0702	99.41	0.4512	0.953	0.9044	Published
A18	China	Hebei	41	117.94	bp0903	6569609	1970882700	5.18653	98.69	0.4771	0.9506	0.9069	New sequencing
A19	China	Hebei	41	117.94	bp0904	4444655	1333396500	3.50894	99.13	0.4732	0.9403	0.8923	New sequencing
A20	China	Hebei	41	117.94	bp0905	6683831	2005149300	5.27671	99.36	0.4529	0.9449	0.8982	New sequencing
A21	China	Beijing	39.99	116.18	bp0906	4231064	1269319200	3.34031	99.33	0.4565	0.948	0.9042	Published
A22	China	Beijing	39.99	116.18	bp0907	4687060	1406118000	3.70031	99.32	0.4661	0.9394	0.8915	New sequencing
A23	China	Beijing	39.99	116.18	bp0908	3088118	926435400	2.43799	99.31	0.4468	0.9563	0.9142	New sequencing
A24	China	Beijing	39.99	116.18	bp0909	3812013	1143603900	3.00948	99.23	0.4556	0.9529	0.9102	New sequencing
A25	China	Beijing	39.99	116.18	bp0910	3343279	1002983700	2.63943	99.48	0.4596	0.9546	0.9098	New sequencing
A26	China	Beijing	39.99	116.18	bp0911	4053571	1216071300	3.20019	99.28	0.4726	0.9572	0.9172	Published
A27	China	Beijing	39.99	116.18	bp0912	3242561	972768300	2.55992	99.38	0.4493	0.9585	0.9171	Published
A28	China	Beijing	39.99	116.18	bp0913	3951945	1185583500	3.11996	99.32	0.4718	0.9516	0.915	New sequencing
A29	China	Beijing	39.99	116.18	bp0914	5766426	1729927800	4.55244	98.34	0.508	0.9218	0.8742	New sequencing
A30	China	Liaoning	38.92	121.56	bp0915	4155345	1246603500	3.28054	99.16	0.4634	0.9566	0.9189	New sequencing
A31	China	Liaoning	38.92	121.56	bp0916	7237407	2171222100	5.71374	99.53	0.3873	0.9732	0.9239	New sequencing
A32	China	Liaoning	38.92	121.56	bp0917	3589240	1076772000	2.83361	99.14	0.5458	0.9151	0.8626	New sequencing
A33	China	Liaoning	38.92	121.56	bp0918	3594817	1078445100	2.83801	97.39	0.4167	0.976	0.9379	New sequencing
A34	China	Hebei	38.9	115.5	bp0919	5738739	1721621700	4.53058	99.58	0.3848	0.9743	0.9267	Published
A35	China	Hebei	38.9	115.5	bp0920	2581288	774386400	2.03786	99.09	0.473	0.9551	0.9166	Published
A36	China	Hebei	38.9	115.5	bp0921	2893926	868177800	2.28468	99.17	0.4971	0.9448	0.904	New sequencing
A37	China	Hebei	38.9	115.5	bp0922	2516160	754848000	1.98644	98.33	0.4774	0.9359	0.887	New sequencing
A38	China	Hebei	38.9	115.5	bp0923	4807265	1442179500	3.79521	99.39	0.4403	0.9687	0.9327	New sequencing
A39	China	Hebei	38.9	115.5	bp0924	4254570	1276371000	3.35887	99.28	0.4481	0.9649	0.9269	New sequencing
A40	China	Hebei	38.9	115.5	bp0925	3765678	1129703400	2.9729	99.63	0.3863	0.9731	0.9241	New sequencing
A41	China	Hebei	38.38	114.76	bp0926	2853087	855926100	2.25244	99.49	0.4221	0.9731	0.9352	New sequencing
A42	China	Hebei	38.38	114.76	bp0927	3068408	920522400	2.42243	99.58	0.4128	0.9717	0.9251	Published
A43	China	Hebei	38.38	114.76	bp0928	4102163	1230648900	3.23855	99.57	0.3778	0.9723	0.9242	Published
A44	China	Hebei	38.38	114.76	bp0929	4727110	1418133000	3.73193	99.45	0.4473	0.9665	0.9299	Published
A45	China	Hebei	37.84	114.52	bp0930	7041423	2112426900	5.55902	99.33	0.4629	0.9569	0.9133	New sequencing
A46	China	Hebei	37.84	114.52	bp0932	3960004	1188001200	3.12632	99.31	0.502	0.9441	0.9022	Published
A47	China	Shandong	37.5	121.4	bp0933	7477221	2243166300	5.90307	99.31	0.4681	0.9597	0.9198	New sequencing
A48	China	Shandong	37.5	121.4	bp0934	6746946	2024083800	5.32654	99.24	0.4556	0.9687	0.9311	New sequencing
A49	China	Shandong	37.5	121.4	bp0935	32869510	9860853000	25.9496	98.98	0.471	0.9618	0.9181	New sequencing
A50	China	Shandong	37.5	121.4	bp0936	10149555	3044866500	8.01281	99.71	0.4012	0.9732	0.9267	New sequencing
A51	China	Shandong	37.5	121.4	bp0937	10173794	3052138200	8.03194	99.46	0.4391	0.953	0.914	New sequencing
A52	China	Shandong	37.5	121.4	bp0938	6406084	1921825200	5.05743	99.58	0.3767	0.9712	0.9231	New sequencing
A53	China	Shandong	37.5	121.4	bp0939	33779142	10133742600	26.6677	99.4	0.4699	0.9548	0.9128	New sequencing
A54	China	Shandong	37.5	121.4	bp0940	5053934	1516180200	3.98995	99.42	0.4866	0.9472	0.8997	New sequencing
A55	China	Shandong	37.5	121.4	bp0941	9819045	2945713500	7.75188	99.07	0.4744	0.9367	0.8909	New sequencing
A56	China	Shandong	37.5	121.4	bp0942	4060031	1218009300	3.20529	98.9	0.4898	0.9461	0.9023	New sequencing
A57	China	Shandong	37.5	121.4	bp0943	4827726	1448317800	3.81136	98.9	0.5073	0.9348	0.8895	New sequencing
A58	China	Shandong	37.5	121.4	bp0944	6354861	1906458300	5.017	99.04	0.5658	0.9072	0.8521	New sequencing
A59	China	Hebei	36.88	114.28	bp0946	4279240	1283772000	3.37835	99.31	0.4962	0.9513	0.9097	Published
A60	China	Shandong	36.34	116.24	bp0947	8019500	2405850000	6.33118	99.5	0.4241	0.9709	0.9236	Published
A61	China	Shandong	36.34	116.24	bp0948	3229424	968827200	2.54955	99.28	0.4817	0.9585	0.9185	Published
A62	China	Shandong	36.34	116.24	bp0949	6748254	2024476200	5.32757	99.4	0.417	0.9767	0.9343	Published
A63	China	Gansu	35.2	107.2	bp0950	8336664	2500999200	6.58158	99.51	0.4011	0.976	0.9324	New sequencing
A64	China	Gansu	35.2	107.2	bp0951	4568758	1370627400	3.60691	99.47	0.4174	0.9739	0.9287	New sequencing
A65	China	Gansu	34.55	105.7	bp0952	5302872	1590861600	4.18648	99.15	0.5108	0.9195	0.8735	New sequencing
A66	China	Gansu	34.55	105.7	bp0953	4771795	1431538500	3.76721	99.61	0.3853	0.9732	0.9245	New sequencing
A67	China	Gansu	34.55	105.7	bp0954	6173859	1852157700	4.8741	98.62	0.4913	0.9316	0.8842	New sequencing
A68	China	Henan	34.79	114.35	bp0955	3248409	974522700	2.56453	99.56	0.3811	0.9698	0.9165	Published
A69	China	Henan	34.79	114.35	bp0956	5795621	1738686300	4.57549	99.63	0.3863	0.9746	0.9275	New sequencing
A70	China	Henan	34.79	114.35	bp0957	2481675	744502500	1.95922	99.54	0.3796	0.9725	0.9235	New sequencing
A71	China	Henan	34.79	114.35	bp0958	3190079	957023700	2.51848	99.55	0.38	0.9739	0.9271	Published
A72	China	Henan	34.79	114.35	bp0959	8417403	2525220900	6.64532	99.6	0.3861	0.9743	0.9272	Published
A73	China	Henan	34.79	114.35	bp0960	3247404	974221200	2.56374	99.56	0.3918	0.9734	0.9257	Published
A74	China	Henan	34.79	114.35	bp0961	7118478	2135543400	5.61985	99.23	0.5605	0.9326	0.8876	Published
A75	China	Jiangsu	33.27	120.46	bp0962	10959448	3287834400	8.6522	99.4	0.3993	0.9715	0.9244	Published
A76	China	Jiangsu	33.27	120.46	bp0963	14314945	4294483500	11.3013	98.38	0.4895	0.9302	0.8852	Published
A77	China	Hubei	32.32	110.3	bp0964	3347317	1004195100	2.64262	99.16	0.4996	0.9549	0.9167	New sequencing
A78	China	Hubei	32.32	110.3	bp0965	2397466	719239800	1.89274	99.56	0.4056	0.9705	0.9209	New sequencing
A79	China	Jiangsu	32.04	119.83	bp0966	3844112	1153233600	3.03483	99.45	0.4828	0.9595	0.9196	Published
A80	China	Jiangsu	32.04	119.83	bp0967	3434778	1030433400	2.71167	99.57	0.4263	0.9711	0.9218	New sequencing
A81	China	Jiangsu	32.04	119.83	bp0968	4851400	1455420000	3.83005	99.58	0.3919	0.9691	0.9154	New sequencing
A82	China	Jiangsu	32.04	119.83	bp0969	7233933	2170179900	5.711	99.61	0.4039	0.9702	0.9175	New sequencing
A83	China	Hubei	31.66	114.17	bp0971	3167632	950289600	2.50076	99.29	0.392	0.9708	0.92	Published
A84	China	Sichuan	31.22	107.46	bp0972	13605544	4081663200	10.7412	98.57	0.4023	0.9725	0.9244	Published
A85	China	Beijing	39.99	116.18	bp0974	2319632	695889600	1.83129	99.12	0.4004	0.9708	0.9209	New sequencing
A86	China	Beijing	39.99	116.18	bp0975	3070705	921211500	2.42424	98.72	0.4661	0.9503	0.909	New sequencing
A87	China	Beijing	39.99	116.18	bp0976	4065616	1219684800	3.2097	98.91	0.4929	0.9522	0.9136	New sequencing
A88	China	Beijing	39.99	116.18	bp0977	2527741	758322300	1.99558	99.53	0.4111	0.9678	0.9148	New sequencing
A89	China	Shandong	37.5	121.4	bp0978	3039042	911712600	2.39924	98.73	0.4573	0.9635	0.9277	New sequencing
A90	China	Shandong	37.5	121.4	bp0979	12854102	3856230600	10.148	98.74	0.467	0.9536	0.9168	New sequencing
A91	China	Shandong	37.5	121.4	bp0980	15654715	4696414500	12.359	98.92	0.4296	0.9785	0.9429	New sequencing
A92	China	Shandong	37.5	121.4	bp0981	11868966	3560689800	9.37024	99.45	0.4401	0.9769	0.9415	New sequencing
B1	China	Beijing	39.99	116.21	bp0224	34003240	9536044402	25.0949	96.64	0.39	0.9605	0.9127	New sequencing
B2	China	Beijing	39.99	116.21	bp0225	58714033	17614209900	46.3532	93.43	0.3942	0.9543	0.8973	New sequencing
B3	China	Beijing	39.99	116.21	bp0226	34802655	10407291458	27.3876	98.67	0.3983	0.9549	0.8981	New sequencing
B4	China	Shandong	37.5	121.7	bp0317	5535451	1656224950	4.35849	98.33	0.4975	0.97	0.9274	New sequencing
B5	China	Shandong	37.5	121.7	bp0318	3142250	942582614	2.48048	89.27	0.3944	0.973	0.9376	New sequencing
B6	China	Guizhou	26.58	106.72	bp0319	9003546	2695065726	7.09228	80.86	0.5036	0.9688	0.925	Published
B7	China	Guizhou	26.58	106.72	bp0320	4080278	1221823114	3.21532	89.1	0.5177	0.969	0.9257	Published
B8	China	Guizhou	27.76	107.5	bp0323	5733113	1716806384	4.51791	89.44	0.4739	0.9709	0.9294	Published
B9	China	Sichuan	26.58	101.72	bp0329	11471736	3441520800	9.05663	93.37	0.4731	0.9773	0.9439	Published
B10	China	Sichuan	26.58	101.72	bp0330	4087651	1226295300	3.22709	87.47	0.4724	0.9777	0.9439	Published
B11	China	Guangdong	24.75	113.51	bp0331	2869613	860841484	2.26537	82.98	0.4852	0.9777	0.9432	New sequencing
B12	China	Guangdong	24.75	113.51	bp0332	10496557	3148922998	8.28664	87.22	0.4503	0.9744	0.9371	Published
B13	China	Henan	35.4	113.4	bp0335	8432313	2529564712	6.65675	77.33	0.5004	0.9701	0.9272	Published
B14	China	Henan	35.4	113.4	bp0336	2618561	785553640	2.06725	50.25	0.5291	0.9825	0.9521	New sequencing
B15	China	Anhui	32.38	116.49	bp0337	4058617	1217558010	3.2041	91.48	0.4647	0.9655	0.9202	Published
B16	China	Anhui	32.38	116.49	bp0338	5162419	1548689964	4.0755	77.98	0.5004	0.9769	0.941	New sequencing
B17	China	Sichuan	29.77	102.86	bp0339	2684654	805395942	2.11946	89.53	0.4311	0.9658	0.9209	New sequencing
B18	China	Henan	32.09	114.09	bp0340	7350986	2205255622	5.8033	94.38	0.4426	0.9711	0.9321	New sequencing
B19	China	Henan	32.09	114.09	bp0341	7161431	2147124860	5.65033	65.37	0.5655	0.973	0.9348	New sequencing
B20	China	Hubei	32.32	110.3	bp0342	3311967	992080570	2.61074	85.78	0.5494	0.9681	0.9285	New sequencing
B21	China	Hubei	32.32	110.3	bp0343	9469648	2840135708	7.47404	95.15	0.4559	0.9611	0.912	Published
B22	China	Beijing	39.99	116.21	bp0533	4903954	1471104656	3.87133	96.12	0.4183	0.9633	0.9208	New sequencing
B23	China	Liaoning	38.92	121.56	bp0536	13094123	3917061822	10.3081	99.28	0.4653	0.9757	0.9435	New sequencing
B24	China	Hebei	38.9	115.5	bp0540	16050118	4815035400	12.6711	99.21	0.4454	0.9736	0.9377	New sequencing
B25	China	Shandong	37.5	121.4	bp0543	10326212	3095515296	8.14609	98.31	0.4441	0.9656	0.9215	New sequencing
B26	China	Shandong	36.3	117.1	bp0547	11616767	3485030100	9.17113	99.25	0.4119	0.974	0.938	New sequencing
B27	China	Henan	35.4	113.4	bp0550	13896191	4166278656	10.9639	99.27	0.4059	0.9712	0.934	Published
B28	China	Anhui	32.38	116.49	bp0556	15550129	4665038700	12.2764	98.82	0.3993	0.9734	0.9373	New sequencing
B29	China	Hubei	32.32	110.3	bp0560	14590480	4377144000	11.5188	97.84	0.3998	0.9768	0.9439	New sequencing
B30	China	Jiangsu	32.04	118.83	bp0562	17666370	5295748174	13.9362	99.2	0.4161	0.9694	0.9307	New sequencing
B31	China	Henan	32.09	114.09	bp0566	8079879	2423112374	6.37661	98.87	0.4166	0.9736	0.938	New sequencing
B32	China	Sichuan	31.22	107.46	bp0569	14891830	4467549000	11.7567	98.46	0.4621	0.9797	0.9498	Published
B33	China	Zhejing	30.26	120.09	bp0572	12735128	3820538400	10.054	97.46	0.4152	0.972	0.9369	New sequencing
B34	China	Zhejing	29.85	121.53	bp0576	10868019	3260405700	8.58001	97.96	0.4231	0.9739	0.9396	Published
B35	China	Sichuan	29.77	102.86	bp0579	13661767	4098530100	10.7856	98.95	0.4084	0.973	0.9369	New sequencing
B36	China	Jiangxi	28.62	115.78	bp0583	11972092	3591627600	9.45165	99.16	0.4718	0.9795	0.9495	New sequencing
B37	China	Guizhou	27.76	107.5	bp0586	16507206	4952051734	13.0317	99.01	0.4641	0.9805	0.9514	Published
B38	China	Sichuan	26.58	101.72	bp0589	13170856	3951256800	10.398	99.03	0.4633	0.9811	0.9531	Published
B39	China	Guizhou	26.58	106.72	bp0592	14756472	4426789092	11.6494	98.46	0.4762	0.9795	0.9497	New sequencing
B40	China	Fujian	26.1	119.31	bp0595	11863135	3558847890	9.36539	99.12	0.4288	0.977	0.9438	New sequencing
B41	China	Guangdong	24.75	113.51	bp0600	10239824	3071947200	8.08407	98.87	0.4627	0.9783	0.9463	Published
B42	China	Liaoning	38.92	121.56	bp0801	17537075	5261122500	13.8451	99.05	0.4612	0.9734	0.9371	New sequencing
B43	China	Liaoning	38.92	121.56	bp0802	21915780	6574734000	17.3019	98.67	0.4609	0.9733	0.9369	Published
B44	China	Liaoning	38.92	121.56	bp0803	10594582	3178374600	8.36414	98.82	0.4561	0.9714	0.9332	Published
B45	China	Liaoning	38.92	121.56	bp0804	14476951	4343085300	11.4292	98.69	0.4531	0.9756	0.9417	Published
B46	China	Liaoning	38.92	121.56	bp0805	12348869	3704660700	9.74911	98.79	0.4576	0.9741	0.9385	New sequencing
B47	China	Liaoning	38.92	121.56	bp0806	31363286	9408985800	24.7605	98.42	0.465	0.9736	0.9377	New sequencing
B48	China	Liaoning	38.92	121.56	bp0807	15611616	4683484800	12.325	98.88	0.4637	0.9751	0.9407	New sequencing
B49	China	Liaoning	38.92	121.56	bp0808	11801437	3540431100	9.31692	99.05	0.4589	0.9731	0.9366	New sequencing
B50	China	Liaoning	38.92	121.56	bp0809	20906654	6271996200	16.5053	99.29	0.4603	0.9754	0.9411	New sequencing
B51	China	Liaoning	38.92	121.56	bp0810	10029992	3008997600	7.91841	99.01	0.4441	0.9755	0.9414	New sequencing
B52	China	Liaoning	38.92	121.56	bp0811	17641121	5292336300	13.9272	99.09	0.4531	0.9742	0.9388	New sequencing
B53	China	Shandong	37.5	121.4	bp0812	18682202	5604660600	14.7491	98.83	0.4532	0.9755	0.9408	Published
B54	China	Shandong	37.5	121.4	bp0813	20492219	6147665700	16.1781	99.11	0.4595	0.9752	0.9408	Published
B55	China	Shandong	37.5	121.4	bp0822	18758190	5627457000	14.8091	97.95	0.4916	0.974	0.9371	New sequencing
B56	China	Shandong	37.5	121.4	bp0823	18033988	5410196400	14.2374	97.74	0.4945	0.9715	0.9324	New sequencing
B57	China	Shandong	37.5	121.4	bp0824	14409607	4322882100	11.376	97.72	0.4928	0.9754	0.9403	New sequencing
B58	China	Shandong	37.5	121.4	bp0825	17831960	5349588000	14.0779	97.94	0.4918	0.9743	0.938	New sequencing
B59	China	Shandong	37.5	121.4	bp0826	50212068	15063620400	39.6411	98.45	0.5005	0.9739	0.9374	New sequencing
B60	China	Shandong	37.5	121.4	bp0827	19375383	5812614900	15.2964	98.65	0.5016	0.9752	0.9399	New sequencing
B61	China	Shandong	37.5	121.4	bp0828	11219709	3365912700	8.85767	98.79	0.4941	0.9731	0.9357	New sequencing
B62	China	Shandong	37.5	121.4	bp0829	17429346	5228803800	13.76	97.39	0.4963	0.9756	0.9404	New sequencing
B63	China	Shandong	37.5	121.4	bp0831	16228605	4868581500	12.8121	98.16	0.4874	0.9742	0.938	New sequencing
B64	China	Shandong	37.5	121.4	bp0832	18428736	5528620800	14.549	97.85	0.4892	0.9747	0.9385	New sequencing
B65	China	Shandong	37.5	121.4	bp0833	23724175	7117252500	18.7296	97.42	0.4915	0.9757	0.9409	New sequencing
B66	China	Shandong	37.5	121.4	bp0841	21834645	6550393500	17.2379	98.56	0.4468	0.9769	0.9434	New sequencing
B67	China	Shandong	37.5	121.4	bp0842	19798211	5939463300	15.6302	99.03	0.4495	0.9771	0.9435	New sequencing
B68	China	Shandong	37.5	121.4	bp0843	19181231	5754369300	15.1431	98.77	0.4444	0.9761	0.9415	New sequencing
B69	China	Shandong	37.5	121.4	bp0844	12471046	3741313800	9.84556	98.94	0.4435	0.9792	0.9479	New sequencing
B70	China	Shandong	37.5	121.4	bp0845	22794022	6838206600	17.9953	98.06	0.447	0.9783	0.9461	New sequencing
B71	China	Shandong	37.5	121.4	bp0846	60251380	18075414000	47.5669	97.66	0.4566	0.9777	0.9451	New sequencing
B72	China	Shandong	37.5	121.4	bp0847	22048474	6614542200	17.4067	98.85	0.4495	0.9791	0.9479	New sequencing
B73	China	Shandong	37.5	121.4	bp0848	20998130	6299439000	16.5775	98.89	0.4452	0.9788	0.9471	New sequencing
B74	China	Shandong	37.5	121.4	bp0849	15690501	4707150300	12.3872	98.81	0.4456	0.9784	0.9465	New sequencing
B75	China	Shandong	37.5	121.4	bp0851	21496164	6448849200	16.9707	98.67	0.4467	0.9777	0.9449	New sequencing
B76	China	Shandong	37.5	121.4	bp0852	17297832	5189349600	13.6562	97.65	0.4403	0.9785	0.9462	New sequencing
B77	China	Shandong	37.5	121.4	bp0853	22010210	6603063000	17.3765	98.38	0.448	0.9792	0.9481	New sequencing
B78	China	Shandong	37.5	121.4	bp0854	13344036	4003210800	10.5348	97.38	0.4452	0.9791	0.9476	New sequencing

## Sheet: Table S2
Table S2 The comparison of leaf shape indexes, stomatal morphology, photosynthetic parameters, polyphenols and antioxidant activity among three different leaf types.
Traits	Entire leaf (EL)	Palmatisect leaf (PL)	Natural Leaf (NL)
Leaf dissection index, DI	2.89	25.88	5.26
Leaf type, LT	0	4	2
Stomatal length, SL (μm)	15.78 ± 1.35	21.90 ± 2.37	13.03 ± 1.08
Stomatal width, SW (μm)	11.72 ± 0.84	15.81 ± 1.39	10.26 ± 0.79
Stomatal density, SD (Number/mm2)	1151.87	404.2	1503.83
Stomatal index, SI	0.75 ± 0.06	0.73 ± 0.07	0.79 ± 0.06
Stomatal area, SA (μm2)	145.68 ± 19.54	272.92 ± 46.33	105.33 ± 14.93
Stomatal pore area index, SPI	28.7	19.4	25.5
Net photosynthetic rate, Pn (μmol/m2∙s)	36.77 ± 1.04	22.41 ± 2.69	－
Stomatal conductance, Cs (mol/m2∙s)	0.58 ± 0.048	0.26 ± 0.057	－
Transpiration rate, Tr (mmol/m2∙s)	10.1 ± 0.64	6.88 ± 0.31	－
Total flavonoid content, TFC (mg/g)	6.08	14.44	14.26
Chlorogenic acid, CGA (μg/g)	784.8	2459.93	2098.55
Antioxidant activity, AA	56.65	184.19	－

## Sheet: Table S3
Table S3 Identification and determination of polyphenols in three different leaf types.
Peak	RTa (min)	UV（nm）	MS	MS2	Identification	Entire leaf（µg/g）	Palmatisect leaf（µg/g）	Natural leaf（µg/g）
1	5.3	236, 325	355	—	Neochlorogenic acid	3390.3 (55.76%)	5168.05 (35.79%)	5477.48 (38.41%)
2	6.19	240, 326	355	—	Chlorogenic acid	784.8 (12.91%)	2459.93 (17.03%)	2098.55 (14.71%)
3	5.97	280, 517	595	449, 287	Cyanidin-3-O-rutinoside	412.59 (6.78%)	4121.17 (28.54%)	43.25 (0.31%)
4	7.78	271, 337	565	433	5,7,4'-trihydroxyl-6-C-arabinosyl-β-D-glucopyranosyl flavone	N/A	37.65 (0.26%)	117.7 (0.83%)
5	7.88	270, 337	579	433	5,7,4'-trihydroxyl-6-C-[a-L-Rhamnopyranosyl(1→2)]-β-D-glucopyranosyl flavone	N/A	90.02 (0.62%)	315.64 (2.21%)
6	7.92	270, 335	565	433	5,7,4'-trihydroxyl-8-C-arabinosyl-β-D-glucopyranosyl flavone	N/A	30.88 (0.22%)	132.17 (0.93%)
7	8.05	271, 338	579	433	5,7,4'-trihydroxyl-8-C-[a-L-Rhamnopyranosyl(1→2)]-β-D-glucopyranosyl flavone	N/A	10.86 (0.08%)	21.69 (0.15%)
8	8.01	260, 358	611	465, 303	Rutin	N/A	22.63 (0.16%)	N/A
9	7.35	217, 269, 349	449	—	Isoorientin	78.54 (1.29%)	200.13 (1.39%)	256.76 (1.80%)
10	7.65	269, 335	449	—	Orientin	241.05 (3.96%)	365.91 (2.53%)	649.72 (4.56%)
11	7.6	271, 337	595	433	Vitexin-7-O-β-D-glucopyranoside	N/A	47.45 (0.00%)	133.21 (0.93%)
12	8.15/8.19	229, 270, 337	433	—	vitexin/isovitexin	440.13 (7.24%)	575.81 (3.99%)	1629.32 (11.42%)
13	6.18	270, 341	611	—	Di-C,C--hexosyl-luteolin	3.41 (0.05%)	7.79 (0.05%)	6.34 (0.04%)
14	8.42	241, 272, 325	449	287	Luteolin-7-O-β-D-glucopyranoside	56.76 (0.93%)	69.72 (0.48%)	184.52 (1.29%)
15	8.46	254, 348	463	287	Luteolin-7-O-β-D-glucuronide	380.01 (6.25%)	693.12 (4.8%)	1203.49 (8.44%)
16	11.83	253, 348	287	—	Luteolin	1.44 (0.03%)	5.75 (0.04%)	2.9 (0.02%)
17	6.64	234, 271, 332	595	—	Di-C,C-hexosyl-apigenin	16.95 (0.28%)	30.93 (0.22%)	43.51 (0.31%)
18	9.26	267, 339	433	271	Apigenin-7-O-β-D-glucopyranoside	8.62 (0.15%)	8.01 (0.05%)	96.2 (0.67%)
19	9.37	230, 266, 337	447	271	Apigenin-7-O-β-D-glucuronide	262.88 (4.32%)	488.5 (3.38%)	1837.81 (12.88%)
20	9.55	251, 267, 347	477	273	Dihydroapigenin derivative	3.08 (0.05%)	3.08 (0.02%)	13 (0.09%)
21	13.53	248, 314, 346	271	—	Apigenin	N/A	4.16 (0.02%)	N/A
a RT: retention time on UPLC analysis.

## Sheet: Table S4
Table S4 Summary for the sequencing outcomes and the results of transcriptome assembly.
Sample	Clean reads number	Clean bases number	Clean Q30 bases rate (%)	Mapped rate (%)
PL1	37755208	5663281200	94.38	88.15
PL2	38550722	5782608300	94.31	87.7
EL1	37468198	5620229700	94.25	87.15
EL2	37185516	5577827400	94.42	87.3
NL1	38922126	5838318900	93.8	86.1
NL2	36142258	5421338700	93.98	87.3
WT1	37831646	5674746900	94.27	48.9
WT2	37388660	5608299000	94.59	51.35
CR-wox1	37748716	5662307400	93.95	52.3
CR-wox2	34333298	5149994700	94	51.95

## Sheet: Table S5
Table S5 The significant SNPs and candidate genes identified by GWAS of the leaf types using the GLM model and FarmCPU model.
Experimental field	Gene ID	Models	Chromosome	Start	End	SNP	P value	GO annotation	KEGG annotation	Pfam annotation	Swissprot annotation	TrEMBL annotation	Nr annotation
A	Bp02g0718	GLM	chr02	16398033	16403970	16390526	7.5449e-07	Molecular Function: cytochrome-b5 reductase activity, acting on NAD(P)H (GO:0004128);; Cellular Component: endoplasmic reticulum (GO:0005783);; Cellular Component: plasma membrane (GO:0005886);; Biological Process: N-terminal protein myristoylation (GO:0006499);; Cellular Component: plant-type cell wall (GO:0009505);; Cellular Component: integral component of membrane (GO:0016021);; Biological Pr…	--	Oxidoreductase FAD-binding domain;; Oxidoreductase NAD-binding domain;; Ferric reductase NAD binding domain	NADH--cytochrome b5 reductase 1 OS=Arabidopsis thaliana GN=CBR1 PE=1 SV=1	NADH-cytochrome b5 reductase OS=Morus notabilis GN=L484_020174 PE=3 SV=1	NADH-cytochrome b5 reductase 1 [Morus notabilis]
A	Bp02g0717	GLM	chr02	16383869	16396173	16390526	7.5449e-07	Molecular Function: aminoacyl-tRNA editing activity (GO:0002161);; Molecular Function: aminoacyl-tRNA ligase activity (GO:0004812);; Cellular Component: cytosol (GO:0005829);; Biological Process: regulation of translational fidelity (GO:0006450);;	--	Aminoacyl-tRNA editing domain	Prolyl-tRNA synthetase associated domain-containing protein 1 OS=Bos taurus GN=PRORSD1 PE=2 SV=1	Uncharacterized protein OS=Morus notabilis GN=L484_020173 PE=4 SV=1	hypothetical protein L484_020173 [Morus notabilis]
A	Bp02g0716	GLM	chr02	16381168	16382755	16390526	7.5449e-07	Biological Process: ubiquitin-dependent protein catabolic process (GO:0006511);; Molecular Function: zinc ion binding (GO:0008270);; Biological Process: protein ubiquitination (GO:0016567);; Molecular Function: ligase activity (GO:0016874);;	K11982|1.07609e-103|rcu:RCOM_1031870|zinc finger protein, putative; K11982 E3 ubiquitin-protein ligase RNF115/126 [EC:6.3.2.19] (A)	zinc-ribbon;; Ring finger domain;; Zinc finger, C3HC4 type (RING finger);; RING-like zinc finger;; RING-type zinc-finger;; Zinc finger, C3HC4 type (RING finger);; Anaphase-promoting complex subunit 11 RING-H2 finger	E3 ubiquitin-protein ligase RING1 OS=Gossypium hirsutum GN=RING1 PE=1 SV=1	E3 ubiquitin-protein ligase RING1-like protein OS=Morus notabilis GN=L484_020172 PE=4 SV=1	E3 ubiquitin-protein ligase RING1-like protein [Morus notabilis]
A	Bp04g0812	GLM	chr04	18006293	18008530	17997574	6.2868e-07	--	--	--	--	Uncharacterized protein OS=Beta vulgaris subsp. vulgaris GN=BVRB_4g085340 PE=4 SV=1	PREDICTED: uncharacterized protein LOC107177106 [Citrus sinensis]
A	Bp07g0238	GLM	chr07	2085072	2086493	2079968	4.4047e-07	--	--	Hsp20/alpha crystallin family	Small heat shock protein, chloroplastic OS=Pisum sativum GN=HSP21 PE=2 SV=1	Uncharacterized protein OS=Morus notabilis GN=L484_027612 PE=3 SV=1	hypothetical protein L484_027612 [Morus notabilis]
A	Bp07g0237	GLM	chr07	2075715	2078841	2079968	4.4047e-07	Molecular Function: iron ion binding (GO:0005506);; Cellular Component: integral component of membrane (GO:0016021);; Molecular Function: heme binding (GO:0020037);; Biological Process: secondary metabolite biosynthetic process (GO:0044550);; Molecular Function: hydroxyphenylacetonitrile 2-monooxygenase activity (GO:0047085);; Molecular Function: 4-hydroxyphenylacetaldehyde oxime monooxygenase ac…	--	Cytochrome P450	Cytochrome P450 71A1 OS=Persea americana GN=CYP71A1 PE=1 SV=2	Cytochrome P450 71A1 OS=Morus notabilis GN=L484_027610 PE=3 SV=1	Cytochrome P450 71A1 [Morus notabilis]
A	Bp07g0236	GLM	chr07	2073357	2075625	2079968	4.4047e-07	Molecular Function: metalloendopeptidase activity (GO:0004222);; Biological Process: proteolysis (GO:0006508);; Biological Process: peptide metabolic process (GO:0006518);; Cellular Component: chloroplast (GO:0009507);;	--	--	Protein HHL1, chloroplastic OS=Arabidopsis thaliana GN=HHL1 PE=1 SV=1	Uncharacterized protein OS=Morus notabilis GN=L484_027609 PE=4 SV=1	hypothetical protein L484_027609 [Morus notabilis]
A	Bp07g0235	GLM	chr07	2070657	2072514	2079968	4.4047e-07	Biological Process: metabolic process (GO:0008152);; Molecular Function: hydrolase activity (GO:0016787);;	--	alpha/beta hydrolase fold;; Carboxylesterase family	Probable carboxylesterase 16 OS=Arabidopsis thaliana GN=CXE16 PE=2 SV=1	Putative carboxylesterase 11 OS=Morus notabilis GN=L484_027607 PE=4 SV=1	putative carboxylesterase 11 [Morus notabilis]
A	Bp08g1011	GLM	chr08	8103050	8110079	8098384	4.9089e-07	Molecular Function: phospholipase activity (GO:0004620);; Biological Process: response to fungus (GO:0009620);; Biological Process: jasmonic acid biosynthetic process (GO:0009695);; Biological Process: vegetative to reproductive phase transition of meristem (GO:0010228);; Biological Process: lipid catabolic process (GO:0016042);; Biological Process: protein desumoylation (GO:0016926);; Molecular …	--	Patatin-like phospholipase;; Armadillo/beta-catenin-like repeat;; Leucine Rich repeats (2 copies);; Leucine rich repeat;; HEAT repeats	Phospholipase A I OS=Arabidopsis thaliana GN=PLA1 PE=2 SV=1	Patatin OS=Morus notabilis GN=L484_012873 PE=3 SV=1	Calcium-independent phospholipase A2-gamma [Morus notabilis]
A	Bp08g1010	GLM	chr08	8100211	8100534	8098384	4.9089e-07	--	--	--	--	Uncharacterized protein OS=Morus notabilis GN=L484_012872 PE=4 SV=1	hypothetical protein L484_012872 [Morus notabilis]
A	Bp08g1009	GLM	chr08	8096377	8098118	8098384	4.9089e-07	Cellular Component: mitochondrion (GO:0005739);; Molecular Function: cardiolipin synthase activity (GO:0008808);; Cellular Component: integral component of membrane (GO:0016021);; Biological Process: calcium-mediated signaling (GO:0019722);; Molecular Function: manganese ion binding (GO:0030145);; Biological Process: cardiolipin biosynthetic process (GO:0032049);;	K08744|1.79333e-141|vvi:100241827|CDP-diacylglycerol--glycerol-3-phosphate 3-phosphatidyltransferase 1, chloroplastic; K08744 cardiolipin synthase [EC:2.7.8.-] (A)	CDP-alcohol phosphatidyltransferase	Cardiolipin synthase (CMP-forming), mitochondrial OS=Arabidopsis thaliana GN=CLS PE=1 SV=1	Cardiolipin synthase OS=Morus notabilis GN=L484_012871 PE=3 SV=1	Cardiolipin synthase [Morus notabilis]
A	Bp08g1008	GLM	chr08	8093899	8095664	8098384	4.9089e-07	--	--	PPR repeat family;; PPR repeat;; PPR repeat;; Pentatricopeptide repeat domain;; Pentacotripeptide-repeat region of PROPR	Pentatricopeptide repeat-containing protein At1g61870, mitochondrial OS=Arabidopsis thaliana GN=PPR336 PE=2 SV=2	Uncharacterized protein OS=Morus notabilis GN=L484_012870 PE=4 SV=1	hypothetical protein L484_012870 [Morus notabilis]
A	Bp08g1007	GLM	chr08	8086285	8090381	8098384	4.9089e-07	Biological Process: autophagy (GO:0006914);; Cellular Component: plant-type vacuole membrane (GO:0009705);; Cellular Component: integral component of membrane (GO:0016021);; Biological Process: viral replication complex formation and maintenance (GO:0046786);;	--	Protein of unknown function (DUF1084)	Tobamovirus multiplication protein 1 OS=Nicotiana tabacum GN=TOM1 PE=1 SV=1	Uncharacterized protein OS=Gossypium raimondii GN=B456_009G177100 PE=4 SV=1	PREDICTED: tobamovirus multiplication protein 1 [Gossypium raimondii]
A	Bp10g0318	GLM	chr10	4224965	4229224	4231858	9.3112e-07	Molecular Function: DNA binding (GO:0003677);; Cellular Component: nucleus (GO:0005634);; Biological Process: regulation of transcription from RNA polymerase II promoter (GO:0006357);; Molecular Function: zinc ion binding (GO:0008270);; Biological Process: histone acetylation (GO:0016573);;	K11314|0|rcu:RCOM_1592950|transcriptional adaptor, putative; K11314 transcriptional adapter 2-alpha (A)	Myb-like DNA-binding domain;; Zinc finger, ZZ type;; Myb-like DNA-binding domain	Transcriptional adapter ADA2 OS=Oryza sativa subsp. japonica GN=ADA2 PE=2 SV=2	Transcriptional adapter ADA2 OS=Morus notabilis GN=L484_014269 PE=4 SV=1	Transcriptional adapter ADA2 [Morus notabilis]
A	Bp01g0719	FarmCPU	chr01	7285414	7288569	7292817	7.14853e-08	--	--	gag-polyprotein putative aspartyl protease	Uncharacterized mitochondrial protein AtMg00860 GN=AtMg00860 OS=Arabidopsis thaliana (Mouse-ear cress) PE=4 SV=1	Uncharacterized protein {ECO:0000313|EMBL:ERN04558.1} (Fragment) OS=Amborella trichopoda PE=4 SV=1	PREDICTED: uncharacterized protein LOC103409283 [Malus domestica]
A	Bp07g0490	FarmCPU	chr07	4359707	4361756	4357706	7.3152e-07	Molecular Function: nucleic acid binding (GO:0003676);;	--	Myb-like DNA-binding domain	Transcription factor MYB1R1 OS=Solanum tuberosum (Potato) PE=2 SV=1	Transcription factor {ECO:0000313|EMBL:EXB74733.1} OS=Morus notabilis PE=4 SV=1	Transcription factor [Morus notabilis]
A	Bp07g0491	FarmCPU	chr07	4364251	4364807	4357706	7.3152e-07	--	--	--	--	Uncharacterized protein {ECO:0000313|EMBL:EXB74732.1} OS=Morus notabilis PE=4 SV=1	hypothetical protein L484_011011 [Morus notabilis]
A	Bp11g0139	FarmCPU	chr11	2014233	2023190	2017816	9.2278e-07	Biological Process: nitrogen compound metabolic process (GO:0006807);; Biological Process: cellular macromolecule biosynthetic process (GO:0034645);; Biological Process: single-organism carbohydrate metabolic process (GO:0044723);;	K08288|0|pmum:103321018|glucosidase 2 subunit beta; K08288 protein kinase C substrate 80K-H (A)	Glucosidase II beta subunit-like	Glucosidase 2 subunit beta (Precursor) GN=OsI_01383 OS=Oryza sativa subsp. indica (Rice) PE=3 SV=1	Uncharacterized protein {ECO:0000313|EMBL:EXB94810.1} OS=Morus notabilis PE=4 SV=1	hypothetical protein L484_005066 [Morus notabilis]
A	Bp11g0140	FarmCPU	chr11	2024643	2027900	2017816	9.2278e-07	Molecular Function: RNA binding (GO:0003723);; Biological Process: aromatic amino acid family biosynthetic process (GO:0009073);; Biological Process: stomatal complex morphogenesis (GO:0010103);; Biological Process: iron-sulfur cluster assembly (GO:0016226);; Biological Process: transcription from plastid promoter (GO:0042793);; Biological Process: positive regulation of transcription, DNA-templa…	--	NusB family	--	Uncharacterized protein {ECO:0000313|EMBL:EXB94811.1} OS=Morus notabilis PE=4 SV=1	hypothetical protein L484_005067 [Morus notabilis]
B	Bp01g0241	GLM	chr01	2490291	2499132	2507629	8.5919e-07	Molecular Function: protein serine/threonine kinase activity (GO:0004674);; Molecular Function: ATP binding (GO:0005524);; Biological Process: Wnt signaling pathway (GO:0016055);; Biological Process: peptidyl-serine phosphorylation (GO:0018105);;	--	Protein kinase domain;; Protein tyrosine kinase	Casein kinase I isoform alpha OS=Ovis aries GN=CSNK1A1 PE=3 SV=1	Uncharacterized protein OS=Prunus persica GN=PRUPE_ppa002378mg PE=3 SV=1	PREDICTED: uncharacterized protein LOC103340922 [Prunus mume]
B	Bp01g0242	GLM	chr01	2505561	2506063	2507629	8.5919e-07	Cellular Component: plasma membrane (GO:0005886);; Cellular Component: integral component of membrane (GO:0016021);; Cellular Component: anchored component of membrane (GO:0031225);;	--	Arabinogalactan peptide	Arabinogalactan peptide 16 OS=Arabidopsis thaliana GN=AGP16 PE=1 SV=1	Uncharacterized protein OS=Morus notabilis GN=L484_020814 PE=4 SV=1	hypothetical protein L484_020814 [Morus notabilis]
B	Bp01g0301	GLM	chr01	2999001	3002084	3009474	2.918e-07	Molecular Function: transporter activity (GO:0005215);; Biological Process: oligopeptide transport (GO:0006857);; Cellular Component: integral component of membrane (GO:0016021);;	--	POT family	Protein NRT1/ PTR FAMILY 1.2 OS=Arabidopsis thaliana GN=NPF1.2 PE=1 SV=1	Putative peptide/nitrate transporter OS=Morus notabilis GN=L484_002743 PE=3 SV=1	putative peptide/nitrate transporter [Morus notabilis]
B	Bp01g0302	GLM	chr01	3003939	3005279	3009474	2.918e-07	Molecular Function: transporter activity (GO:0005215);; Biological Process: oligopeptide transport (GO:0006857);; Cellular Component: integral component of membrane (GO:0016021);;	K14638|1.01809e-59|rcu:RCOM_1052050|nitrate transporter, putative; K14638 solute carrier family 15 (peptide/histidine transporter), member 3/4 (A)	POT family	Protein NRT1/ PTR FAMILY 1.2 OS=Arabidopsis thaliana GN=NPF1.2 PE=1 SV=1	Putative peptide/nitrate transporter OS=Morus notabilis GN=L484_002743 PE=3 SV=1	putative peptide/nitrate transporter [Morus notabilis]
B	Bp01g0303	GLM	chr01	3007156	3010864	3009474	2.918e-07	Molecular Function: transporter activity (GO:0005215);; Biological Process: oligopeptide transport (GO:0006857);; Cellular Component: integral component of membrane (GO:0016021);;	K14638|0|rcu:RCOM_1052050|nitrate transporter, putative; K14638 solute carrier family 15 (peptide/histidine transporter), member 3/4 (A)	POT family	Protein NRT1/ PTR FAMILY 1.2 OS=Arabidopsis thaliana GN=NPF1.2 PE=1 SV=1	Putative peptide/nitrate transporter OS=Morus notabilis GN=L484_002743 PE=3 SV=1	putative peptide/nitrate transporter [Morus notabilis]
B	Bp01g0304	GLM	chr01	3014439	3022681	3009474	2.918e-07	Molecular Function: ubiquitin-protein ligase activity (GO:0004842);; Biological Process: protein ubiquitination (GO:0016567);; Molecular Function: ligase activity (GO:0016874);;	--	U-box domain;; WD domain, G-beta repeat	Putative E3 ubiquitin-protein ligase LIN-1 OS=Lotus japonicus GN=CERBERUS PE=2 SV=2	Putative E3 ubiquitin-protein ligase LIN-1 OS=Morus notabilis GN=L484_002741 PE=4 SV=1	Putative E3 ubiquitin-protein ligase LIN-1 [Morus notabilis]
B	Bp02g0875	GLM	chr02	19110873	19129104	19125376	1.3896e-07	--	--	Ulp1 protease family, C-terminal catalytic domain	Ubiquitin-like-specific protease ESD4 OS=Arabidopsis thaliana GN=ESD4 PE=1 SV=1	Uncharacterized protein OS=Citrus sinensis GN=CISIN_1g020018mg PE=4 SV=1	hypothetical protein CISIN_1g020018mg [Citrus sinensis]
B	Bp05g0682	GLM	chr05	12076701	12079377	12084695	1.065e-29	Molecular Function: kinase activity (GO:0016301);;	--	Protein tyrosine kinase;; Protein kinase domain;; Carbohydrate-binding protein of the ER;; Di-glucose binding within endoplasmic reticulum	Probable receptor-like protein kinase At5g38990 OS=Arabidopsis thaliana GN=At5g38990 PE=2 SV=1	Receptor-like protein kinase FERONIA OS=Morus notabilis GN=L484_002325 PE=3 SV=1	Receptor-like protein kinase FERONIA [Morus notabilis]
B	Bp05g0683	GLM	chr05	12086908	12089517	12084695	1.065e-29	Molecular Function: kinase activity (GO:0016301);;	--	Protein tyrosine kinase;; Protein kinase domain;; Carbohydrate-binding protein of the ER;; Di-glucose binding within endoplasmic reticulum	Receptor-like protein kinase FERONIA OS=Arabidopsis thaliana GN=FER PE=1 SV=1	Receptor-like protein kinase FERONIA OS=Morus notabilis GN=L484_002325 PE=3 SV=1	Receptor-like protein kinase FERONIA [Morus notabilis]
B	Bp05g1061	GLM	chr05	18508263	18510611	18501504	2.0124e-08	--	--	Transposase family tnp2	--	Putative uncharacterized protein OS=Vitis vinifera GN=VITISV_019902 PE=4 SV=1	PREDICTED: uncharacterized protein LOC107178830 [Citrus sinensis]
B	Bp07g0752	GLM	chr07	6701244	6704823	6701340	3.5042e-07	Molecular Function: iron ion binding (GO:0005506);; Cellular Component: endoplasmic reticulum (GO:0005783);; Biological Process: positive regulation of cell proliferation (GO:0008284);; Biological Process: regulation of meristem growth (GO:0010075);; Biological Process: leaf formation (GO:0010338);; Cellular Component: integral component of membrane (GO:0016021);; Molecular Function: oxidoreducta…	--	Cytochrome P450	Cytochrome P450 78A5 OS=Arabidopsis thaliana GN=CYP78A5 PE=2 SV=1	Cytochrome P450 78A4 OS=Morus notabilis GN=L484_026440 PE=3 SV=1	Cytochrome P450 78A4 [Morus notabilis]
B	Bp07g0753	GLM	chr07	6709135	6716661	6701340	3.5042e-07	Cellular Component: chromosome, centromeric region (GO:0000775);; Molecular Function: protein serine/threonine kinase activity (GO:0004674);; Molecular Function: ATP binding (GO:0005524);; Cellular Component: nucleus (GO:0005634);; Cellular Component: mitochondrion (GO:0005739);; Biological Process: regulation of mitotic cell cycle (GO:0007346);; Biological Process: signal transduction by phospho…	--	Protein kinase domain;; Protein tyrosine kinase	Serine/threonine-protein kinase dst1 OS=Dictyostelium discoideum GN=dst1 PE=3 SV=1	Serine/threonine-protein kinase dst1 OS=Morus notabilis GN=L484_026442 PE=4 SV=1	Serine/threonine-protein kinase dst1 [Morus notabilis]
B	Bp07g0833	GLM	chr07	7595513	7602733	7611959	6.9287e-07	Molecular Function: protein serine/threonine kinase activity (GO:0004674);; Molecular Function: transmembrane receptor protein tyrosine kinase activity (GO:0004714);; Molecular Function: ATP binding (GO:0005524);; Cellular Component: integral component of membrane (GO:0016021);; Biological Process: peptidyl-tyrosine phosphorylation (GO:0018108);;	--	Protein kinase domain;; Protein tyrosine kinase;; Leucine rich repeat N-terminal domain;; Leucine rich repeat	Protein NSP-INTERACTING KINASE 2 OS=Arabidopsis thaliana GN=NIK2 PE=1 SV=1	Protein NSP-INTERACTING KINASE 2 OS=Morus notabilis GN=L484_026541 PE=3 SV=1	Protein NSP-INTERACTING KINASE 2 [Morus notabilis]
B	Bp07g0834	GLM	chr07	7620595	7621677	7611959	6.9287e-07	Molecular Function: adenosylmethionine decarboxylase activity (GO:0004014);; Cellular Component: cytosol (GO:0005829);; Biological Process: S-adenosylmethioninamine biosynthetic process (GO:0006557);; Biological Process: spermine biosynthetic process (GO:0006597);; Biological Process: spermidine biosynthetic process (GO:0008295);; Molecular Function: arginine decarboxylase activity (GO:0008792);;	K01611|0|rcu:RCOM_1464770|s-adenosylmethionine decarboxylase, putative (EC:4.1.1.50); K01611 S-adenosylmethionine decarboxylase [EC:4.1.1.50] (A)	Adenosylmethionine decarboxylase	S-adenosylmethionine decarboxylase proenzyme OS=Vicia faba GN=SAMDC PE=2 SV=1	S-adenosylmethionine decarboxylase proenzyme OS=Morus notabilis GN=L484_026542 PE=3 SV=1	S-adenosylmethionine decarboxylase proenzyme [Morus notabilis]
B	Bp07g0835	GLM	chr07	7621851	7622152	7611959	6.9287e-07	Molecular Function: adenosylmethionine decarboxylase activity (GO:0004014);; Cellular Component: cytosol (GO:0005829);; Biological Process: S-adenosylmethioninamine biosynthetic process (GO:0006557);; Biological Process: spermine biosynthetic process (GO:0006597);; Biological Process: spermidine biosynthetic process (GO:0008295);; Molecular Function: arginine decarboxylase activity (GO:0008792);;	--	S-adenosyl-l-methionine decarboxylase leader peptide	--	Uncharacterized protein OS=Morus notabilis GN=L484_026543 PE=4 SV=1	hypothetical protein L484_026543 [Morus notabilis]
B	Bp07g0840	GLM	chr07	7684670	7689210	7695318	5.0046e-07	Cellular Component: integral component of membrane (GO:0016021);;	--	Predicted membrane protein (DUF2232)	--	Uncharacterized protein OS=Vigna angularis var. angularis GN=Vigan.10G029600 PE=4 SV=1	PREDICTED: uncharacterized protein LOC101295330 [Fragaria vesca subsp. vesca]
B	Bp07g0841	GLM	chr07	7694192	7695581	7695318	5.0046e-07	--	--	--	--	Uncharacterized protein OS=Morus notabilis GN=L484_026550 PE=4 SV=1	hypothetical protein L484_026550 [Morus notabilis]
B	Bp07g0847	GLM	chr07	7784638	7803992	7792037	8.0754e-07	Biological Process: microtubule cytoskeleton organization (GO:0000226);; Biological Process: cytokinesis by cell plate formation (GO:0000911);; Cellular Component: nuclear envelope (GO:0005635);; Cellular Component: cytosol (GO:0005829);; Biological Process: protein import into nucleus (GO:0006606);; Molecular Function: Ran GTPase binding (GO:0008536);; Molecular Function: protein transporter act…	--	Importin-beta N-terminal domain;; Exportin 1-like protein;; HEAT repeat	Importin-9 OS=Mus musculus GN=Ipo9 PE=1 SV=3	Putative uncharacterized protein OS=Vitis vinifera GN=VIT_01s0011g02340 PE=4 SV=1	PREDICTED: importin-9 [Vitis vinifera]
B	Bp07g0850	GLM	chr07	7845286	7846026	7852697	8.101e-08	--	--	Ring finger domain;; RING-like zinc finger;; Zinc finger, C3HC4 type (RING finger);; Zinc finger, C3HC4 type (RING finger)	Probable E3 ubiquitin-protein ligase XERICO OS=Arabidopsis thaliana GN=XERICO PE=1 SV=1	E3 ubiquitin-protein ligase RHA2A OS=Morus notabilis GN=L484_026558 PE=4 SV=1	E3 ubiquitin-protein ligase RHA2A [Morus notabilis]
B	Bp07g0851	GLM	chr07	7858602	7859710	7852697	8.101e-08	Molecular Function: nucleic acid binding (GO:0003676);; Molecular Function: zinc ion binding (GO:0008270);; Biological Process: DNA integration (GO:0015074);;	--	Reverse transcriptase (RNA-dependent DNA polymerase)	Retrovirus-related Pol polyprotein from transposon TNT 1-94 OS=Nicotiana tabacum PE=2 SV=1	Uncharacterized protein OS=Oryza brachyantha GN=OB01G17010 PE=4 SV=1	Gag-Pol polyprotein [Medicago truncatula]
B	Bp07g0900	GLM	chr07	8540892	8542394	8550718	2.3948e-07	Molecular Function: nucleic acid binding (GO:0003676);; Biological Process: DNA integration (GO:0015074);;	--	Reverse transcriptase (RNA-dependent DNA polymerase)	Retrovirus-related Pol polyprotein from transposon TNT 1-94 OS=Nicotiana tabacum PE=2 SV=1	Retrotransposon protein, putative, Ty1-copia subclass OS=Oryza sativa subsp. japonica GN=LOC_Os12g10890 PE=4 SV=1	retrotransposon protein, putative, Ty1-copia subclass [Oryza sativa Japonica Group]
B	Bp07g0901	GLM	chr07	8551163	8551474	8550718	2.3948e-07	Molecular Function: nucleic acid binding (GO:0003676);; Molecular Function: RNA-DNA hybrid ribonuclease activity (GO:0004523);; Biological Process: DNA integration (GO:0015074);; Biological Process: RNA phosphodiester bond hydrolysis, endonucleolytic (GO:0090502);;	--	Reverse transcriptase (RNA-dependent DNA polymerase)	Transposon Ty3-I Gag-Pol polyprotein OS=Saccharomyces cerevisiae (strain ATCC 204508 / S288c) GN=TY3B-I PE=3 SV=2	Uncharacterized protein OS=Arabis alpina GN=AALP_AA3G229400 PE=4 SV=1	PREDICTED: RNA-directed DNA polymerase homolog [Citrus sinensis]
B	Bp07g0902	GLM	chr07	8551703	8552209	8550718	2.3948e-07	Biological Process: cellular macromolecule metabolic process (GO:0044260);; Biological Process: nucleic acid metabolic process (GO:0090304);;	--	--	Retrovirus-related Pol polyprotein from transposon 412 OS=Drosophila melanogaster GN=POL PE=3 SV=1	Uncharacterized protein (Fragment) OS=Arabis alpina GN=AALP_AAs51959U000100 PE=4 SV=1	hypothetical protein AALP_AAs51959U000100, partial [Arabis alpina]
B	Bp07g0906	GLM	chr07	8610360	8615488	8625212	3.1472e-07	--	--	NmrA-like family;; NAD(P)H-binding;; NAD dependent epimerase/dehydratase family;; GDP-mannose 4,6 dehydratase	Leucoanthocyanidin reductase OS=Desmodium uncinatum GN=LAR PE=1 SV=1	Leucoanthocyanidin reductase OS=Humulus lupulus GN=LAR PE=4 SV=1	leucoanthocyanidin reductase [Humulus lupulus]
B	Bp07g0907	GLM	chr07	8619745	8625737	8625212	3.1472e-07	Biological Process: negative regulation of transcription from RNA polymerase II promoter (GO:0000122);; Biological Process: spliceosomal complex disassembly (GO:0000390);; Molecular Function: RNA polymerase II core promoter proximal region sequence-specific DNA binding (GO:0000978);; Molecular Function: RNA polymerase II core promoter proximal region sequence-specific DNA binding transcription fa…	K13211|0|vvi:100245730|PAX3- and PAX7-binding protein 1; K13211 GC-rich sequence DNA-binding factor (A)	GC-rich sequence DNA-binding factor-like protein;; Nineteen complex-related protein 2	PAX3- and PAX7-binding protein 1 OS=Homo sapiens GN=PAXBP1 PE=1 SV=2	GC-rich sequence DNA-binding factor 1 OS=Morus notabilis GN=L484_022964 PE=4 SV=1	GC-rich sequence DNA-binding factor 1 [Morus notabilis]
B	Bp07g0908	GLM	chr07	8626896	8631314	8629791	3.2196e-07	Biological Process: DNA damage checkpoint (GO:0000077);; Molecular Function: DNA binding (GO:0003677);; Molecular Function: sequence-specific DNA binding transcription factor activity (GO:0003700);; Cellular Component: nucleus (GO:0005634);; Biological Process: regulation of transcription, DNA-templated (GO:0006355);; Biological Process: response to gamma radiation (GO:0010332);; Biological Proce…	--	No apical meristem (NAM) protein	NAC domain-containing protein 8 OS=Arabidopsis thaliana GN=NAC008 PE=2 SV=1	NAC domain-containing protein OS=Boehmeria nivea GN=NAC31 PE=2 SV=1	NAC domain-containing protein [Boehmeria nivea]
B	Bp07g0920	GLM	chr07	8816183	8819011	8817651	5.1166e-07	Molecular Function: DNA binding (GO:0003677);; Cellular Component: nucleus (GO:0005634);; Biological Process: regulation of transcription, DNA-templated (GO:0006355);;	--	Myb-like DNA-binding domain	Transcription factor BOA OS=Arabidopsis thaliana GN=BOA PE=2 SV=1	Hypersensitivity to low phosphate-elicited primary root shortening homolog	Two-component response regulator [Morus notabilis]
B	Bp07g0921	GLM	chr07	8825699	8828893	8818691	5.1166e-07	Cellular Component: chloroplast (GO:0009507);; Biological Process: photosystem II assembly (GO:0010207);; Biological Process: myo-inositol hexakisphosphate biosynthetic process (GO:0010264);; Molecular Function: hydrolase activity (GO:0016787);;	--	Beta-lactamase superfamily domain	--	Uncharacterized protein OS=Morus notabilis GN=L484_017345 PE=4 SV=1	hypothetical protein L484_017345 [Morus notabilis]
B	Bp07g0928	GLM	chr07	8917672	8919112	8917602	6.3806e-08	--	--	--	Mediator of RNA polymerase II transcription subunit 25 OS=Arabidopsis thaliana GN=MED25 PE=1 SV=1	Putative uncharacterized protein OS=Vitis vinifera GN=VITISV_038116 PE=4 SV=1	hypothetical protein VITISV_038116 [Vitis vinifera]
B	Bp07g0929	GLM	chr07	8923711	8927556	8917602	6.3806e-08	Biological Process: amino acid transmembrane transport (GO:0003333);; Cellular Component: plasma membrane (GO:0005886);; Molecular Function: amino acid transmembrane transporter activity (GO:0015171);; Cellular Component: integral component of membrane (GO:0016021);;	--	Transmembrane amino acid transporter protein;; Tryptophan/tyrosine permease family	Lysine histidine transporter-like 6 OS=Arabidopsis thaliana GN=At1g25530 PE=2 SV=1	Uncharacterized protein OS=Jatropha curcas GN=JCGZ_18296 PE=4 SV=1	PREDICTED: lysine histidine transporter-like 6 [Jatropha curcas]
B	Bp07g0948	GLM	chr07	9128474	9130206	9137200	2.3937e-07	Cellular Component: cytoplasm (GO:0005737);; Biological Process: metal ion transport (GO:0030001);; Molecular Function: transition metal ion binding (GO:0046914);; Biological Process: cellular transition metal ion homeostasis (GO:0046916);;	--	--	--	Uncharacterized protein OS=Morus notabilis GN=L484_010019 PE=4 SV=1	hypothetical protein L484_010019 [Morus notabilis]
B	Bp07g0949	GLM	chr07	9133220	9137277	9137200	2.3937e-07	Molecular Function: chromatin binding (GO:0003682);;	--	Agenet domain;; BAH domain	--	Uncharacterized protein OS=Morus notabilis GN=L484_010018 PE=4 SV=1	hypothetical protein L484_010018 [Morus notabilis]
B	Bp07g0972	GLM	chr07	9428596	9429195	9438541	8.0893e-07	--	--	Reverse transcriptase (RNA-dependent DNA polymerase)	Retrovirus-related Pol polyprotein from transposon gypsy OS=Drosophila melanogaster GN=pol PE=3 SV=1	Putative retroelement pol polyprotein OS=Arabidopsis thaliana GN=At2g14380 PE=4 SV=1	PREDICTED: uncharacterized protein LOC104892696 [Beta vulgaris subsp. vulgaris]
B	Bp07g0973	GLM	chr07	9436706	9437719	9438541	8.0893e-07	--	--	Pathogenesis-related protein Bet v I family	MLP-like protein 328 OS=Arabidopsis thaliana GN=MLP328 PE=2 SV=1	Uncharacterized protein OS=Populus trichocarpa GN=POPTR_0008s13050g PE=4 SV=1	hypothetical protein POPTR_0008s13050g [Populus trichocarpa]
B	Bp07g0974	GLM	chr07	9441523	9442308	9438541	8.0893e-07	Molecular Function: DNA binding (GO:0003677);; Molecular Function: zinc ion binding (GO:0008270);; Biological Process: DNA integration (GO:0015074);;	--	Reverse transcriptase (RNA-dependent DNA polymerase)	Retrovirus-related Pol polyprotein from transposon TNT 1-94 OS=Nicotiana tabacum PE=2 SV=1	Putative uncharacterized protein OS=Vitis vinifera GN=VITISV_025364 PE=4 SV=1	hypothetical protein VITISV_025364 [Vitis vinifera]
B	Bp07g0975	GLM	chr07	9442963	9443887	9438541	8.0893e-07	Molecular Function: nucleic acid binding (GO:0003676);; Biological Process: DNA integration (GO:0015074);;	--	--	Copia protein OS=Drosophila melanogaster GN=GIP PE=1 SV=3	Putative uncharacterized protein OS=Vitis vinifera GN=VITISV_032981 PE=4 SV=1	hypothetical protein VITISV_032981 [Vitis vinifera]
B	Bp07g0981	GLM	chr07	9541268	9544456	9541730	8.9666e-07	--	--	Homeobox domain	WUSCHEL-related homeobox 1 GN=WOX1 OS=Arabidopsis thaliana (Mouse-ear cress) PE=2 SV=2	WUSCHEL-related homeobox 1 {ECO:0000313|EMBL:EXB53960.1} OS=Morus notabilis PE=4 SV=1	WUSCHEL-related homeobox 1 [Morus notabilis]	Morus notabilis WUSCHEL-related homeobox 1 partial mRNA
B	Bp07g0988	GLM	chr07	9619544	9630154	9636994	3.1867e-07	Molecular Function: uridine kinase activity (GO:0004849);; Molecular Function: ATP binding (GO:0005524);; Cellular Component: cytosol (GO:0005829);; Biological Process: pyrimidine nucleobase metabolic process (GO:0006206);; Biological Process: UMP biosynthetic process (GO:0006222);; Cellular Component: integral component of membrane (GO:0016021);; Biological Process: phosphorylation (GO:0016310);…	--	Phosphoribulokinase / Uridine kinase family;; AAA domain;; AAA domain;; Cytidylate kinase;; ATPase family associated with various cellular activities (AAA);; Zeta toxin	Uridine-cytidine kinase C OS=Dictyostelium discoideum GN=udkC PE=3 SV=1	Uridine-cytidine kinase C OS=Morus notabilis GN=L484_022924 PE=4 SV=1	Uridine-cytidine kinase C [Morus notabilis]
B	Bp07g0989	GLM	chr07	9641864	9649837	9636994	3.1867e-07	Molecular Function: nucleic acid binding (GO:0003676);; Molecular Function: aspartic-type endopeptidase activity (GO:0004190);; Cellular Component: mitochondrion (GO:0005739);; Biological Process: proteolysis (GO:0006508);; Molecular Function: zinc ion binding (GO:0008270);; Biological Process: DNA integration (GO:0015074);;	--	--	Transposon Ty3-I Gag-Pol polyprotein OS=Saccharomyces cerevisiae (strain ATCC 204508 / S288c) GN=TY3B-I PE=3 SV=2	Transposon Ty3-I Gag-Pol polyprotein OS=Morus notabilis GN=L484_020665 PE=4 SV=1	Transposon Ty3-I Gag-Pol polyprotein [Morus notabilis]
B	Bp07g1005	GLM	chr07	9852557	9854188	9857046	4.3502e-07	Cellular Component: vacuolar membrane (GO:0005774);; Cellular Component: endoplasmic reticulum (GO:0005783);; Cellular Component: plasma membrane (GO:0005886);; Cellular Component: integral component of membrane (GO:0016021);;	--	SMP-30/Gluconolaconase/LRE-like region	--	Uncharacterized protein OS=Morus notabilis GN=L484_001669 PE=4 SV=1	hypothetical protein L484_001669 [Morus notabilis]
B	Bp07g1163	GLM	chr07	11874741	11879051	11885527	4.7553e-07	Molecular Function: protein serine/threonine kinase activity (GO:0004674);; Molecular Function: ATP binding (GO:0005524);; Biological Process: protein phosphorylation (GO:0006468);; Cellular Component: integral component of membrane (GO:0016021);; Molecular Function: polysaccharide binding (GO:0030247);;	--	Protein kinase domain;; Protein tyrosine kinase;; Wall-associated receptor kinase C-terminal;; Wall-associated receptor kinase galacturonan-binding	Probable receptor-like protein kinase At1g67000 OS=Arabidopsis thaliana GN=At1g67000 PE=2 SV=2	Putative receptor-like protein kinase OS=Morus notabilis GN=L484_015452 PE=3 SV=1	putative receptor-like protein kinase [Morus notabilis]
B	Bp07g1164	GLM	chr07	11881005	11884439	11885527	4.7553e-07	Molecular Function: binding (GO:0005488);; Molecular Function: kinase activity (GO:0016301);;	--	Protein kinase domain;; Protein tyrosine kinase;; Wall-associated receptor kinase C-terminal;; Wall-associated receptor kinase galacturonan-binding	Probable receptor-like protein kinase At1g67000 OS=Arabidopsis thaliana GN=At1g67000 PE=2 SV=2	Putative receptor-like protein kinase OS=Morus notabilis GN=L484_015452 PE=3 SV=1	putative receptor-like protein kinase [Morus notabilis]
B	Bp07g1165	GLM	chr07	11890632	11897872	11885527	4.7553e-07	Cellular Component: integral component of membrane (GO:0016021);;	--	Metallo-beta-lactamase superfamily	Beta-lactamase-like protein 2 OS=Xenopus laevis GN=lactb2 PE=2 SV=1	Beta-lactamase-like protein 2 OS=Morus notabilis GN=L484_015451 PE=4 SV=1	Beta-lactamase-like protein 2 [Morus notabilis]
B	Bp07g1172	GLM	chr07	12076958	12081705	12074494	6.3043e-07	Molecular Function: cysteine-tRNA ligase activity (GO:0004817);; Molecular Function: ATP binding (GO:0005524);; Cellular Component: mitochondrion (GO:0005739);; Cellular Component: cytosol (GO:0005829);; Biological Process: cysteinyl-tRNA aminoacylation (GO:0006423);; Cellular Component: chloroplast (GO:0009507);;	K01883|0|rcu:RCOM_0289620|cysteinyl-tRNA synthetase, putative (EC:6.1.1.16); K01883 cysteinyl-tRNA synthetase [EC:6.1.1.16] (A)	tRNA synthetases class I (C) catalytic domain;; tRNA synthetases class I (M)	Cysteine--tRNA ligase 2, cytoplasmic OS=Arabidopsis thaliana GN=At5g38830 PE=2 SV=1	Uncharacterized protein OS=Prunus persica GN=PRUPE_ppa004241mg PE=3 SV=1	hypothetical protein PRUPE_ppa004241mg [Prunus persica]
B	Bp07g1192	GLM	chr07	12312936	12314238	12313949	3.2652e-07	Cellular Component: integral component of membrane (GO:0016021);;	--	--	--	Uncharacterized protein OS=Jatropha curcas GN=JCGZ_18342 PE=4 SV=1	PREDICTED: uncharacterized protein LOC105642039 [Jatropha curcas]
B	Bp07g1396	GLM	chr07	15750342	15756494	15764504	2.3938e-07	--	--	2OG-Fe(II) oxygenase superfamily	--	Uncharacterized protein OS=Morus notabilis GN=L484_019288 PE=4 SV=1	hypothetical protein L484_019288 [Morus notabilis]
B	Bp07g1397	GLM	chr07	15763585	15776779	15764504	2.3938e-07	--	--	MULE transposase domain	--	Uncharacterized protein OS=Solanum tuberosum GN=PGSC0003DMG400009642 PE=4 SV=1	PREDICTED: uncharacterized protein LOC107058206 [Solanum tuberosum]
B	Bp07g1558	GLM	chr07	18571089	18575031	18584844	9.1822e-07	Cellular Component: integral component of membrane (GO:0016021);;	--	Protein of unknown function (DUF1084)	Tobamovirus multiplication protein 3 OS=Arabidopsis thaliana GN=TOM3 PE=1 SV=2	Uncharacterized protein OS=Vigna angularis var. angularis GN=Vigan.01G183200 PE=4 SV=1	PREDICTED: protein TOM THREE HOMOLOG 1 [Vigna radiata var. radiata]
B	Bp07g1559	GLM	chr07	18579855	18580676	18584844	9.1822e-07	--	--	Reverse transcriptase (RNA-dependent DNA polymerase)	Retrovirus-related Pol polyprotein from transposon 17.6 OS=Drosophila melanogaster GN=pol PE=3 SV=1	Putative reverse transcriptase OS=Petunia hybrida PE=4 SV=1	PREDICTED: uncharacterized protein LOC105972678 [Erythranthe guttata]
B	Bp07g1560	GLM	chr07	18580724	18581551	18584844	9.1822e-07	--	--	Reverse transcriptase (RNA-dependent DNA polymerase)	Transposon Ty3-I Gag-Pol polyprotein OS=Saccharomyces cerevisiae (strain ATCC 204508 / S288c) GN=TY3B-I PE=3 SV=2	Mutant gag-pol polyprotein OS=Pisum sativum PE=4 SV=1	PREDICTED: uncharacterized protein LOC104750612 [Camelina sativa]
B	Bp07g1698	GLM	chr07	21192129	21196645	21204615	4.7914e-08	Biological Process: metabolic process (GO:0008152);; Cellular Component: integral component of membrane (GO:0016021);; Molecular Function: transferase activity, transferring glycosyl groups (GO:0016757);;	--	GDP-fucose protein O-fucosyltransferase	Uncharacterized protein At1g04910 OS=Arabidopsis thaliana GN=At1g04910 PE=2 SV=1	Uncharacterized protein OS=Morus notabilis GN=L484_004969 PE=4 SV=1	hypothetical protein L484_004969 [Morus notabilis]
B	Bp07g1699	GLM	chr07	21202780	21204289	21204615	4.7914e-08	--	--	--	--	Putative uncharacterized protein OS=Vitis vinifera GN=VITISV_006308 PE=4 SV=1	PREDICTED: uncharacterized protein LOC102616968 [Citrus sinensis]
B	Bp07g1700	GLM	chr07	21205204	21207260	21204615	4.7914e-08	--	--	--	Retrovirus-related Pol polyprotein from transposon 17.6 OS=Drosophila melanogaster GN=pol PE=3 SV=1	Putative uncharacterized protein OS=Beta vulgaris PE=4 SV=1	PREDICTED: uncharacterized protein LOC107174570 [Citrus sinensis]
B	Bp01g0273	FarmCPU	chr01	2790346	2799496	2799060	1.87398e-07	Molecular Function: glutamine-tRNA ligase activity (GO:0004819);; Molecular Function: ATP binding (GO:0005524);; Cellular Component: cytoplasm (GO:0005737);; Biological Process: glutaminyl-tRNA aminoacylation (GO:0006425);;	K01886|0|pmum:103341503|glutamine--tRNA ligase; K01886 glutaminyl-tRNA synthetase [EC:6.1.1.18] (A)	Glutamine--tRNA ligase {ECO:0000313|EMBL:EXC12320.1} OS=Morus notabilis PE=3 SV=1	Translation, ribosomal structure and biogenesis	Glutamine--tRNA ligase [Morus notabilis]	Morus notabilis Glutamine--tRNA ligase partial mRNA
B	Bp01g0274	FarmCPU	chr01	2803530	2810035	2799060	1.87398e-07	Molecular Function: serine-type endopeptidase activity (GO:0004252);; Cellular Component: endoplasmic reticulum (GO:0005783);; Cellular Component: Golgi apparatus (GO:0005794);; Biological Process: protein glycosylation (GO:0006486);; Biological Process: proteolysis (GO:0006508);; Biological Process: ER to Golgi vesicle-mediated transport (GO:0006888);; Biological Process: hyperosmotic salinity r…	K08653|0|pmum:103340965|membrane-bound transcription factor site-1 protease; K08653 membrane-bound transcription factor site-1 protease [EC:3.4.21.112] (A)	Membrane-bound transcription factor site-1 protease {ECO:0000313|EMBL:EXB37518.1} OS=Morus notabilis PE=4 SV=1	Posttranslational modification, protein turnover, chaperones	Membrane-bound transcription factor site-1 protease [Morus notabilis]	Morus notabilis Membrane-bound transcription factor site-1 protease partial mRNA

## Sheet: Table S6
Table S6 The significant SNPs and candidate genes identified by GWAS of the leaf dissection index using the GLM model and FarmCPU model.
Experimental field	Gene ID	Models	Chromosome	Start	End	SNP	P value	GO annotation	KEGG annotation	Pfam annotation	Swissprot annotation	TrEMBL annotation	Nr annotation
A	Bp02g1672	FarmCPU	chr02	29466951	29469156	29478464	3.05549e-07	Cellular Component: integral component of membrane (GO:0016021);;	--	Rer1 family	Protein RER1B GN=RER1B OS=Arabidopsis thaliana (Mouse-ear cress) PE=1 SV=2	Uncharacterized protein {ECO:0000313|EMBL:EXB91922.1} OS=Morus notabilis PE=4 SV=1	hypothetical protein L484_009015 [Morus notabilis]
A	Bp02g1673	FarmCPU	chr02	29469278	29472271	29478464	3.05549e-07	Molecular Function: carbonate dehydratase activity (GO:0004089);; Cellular Component: mitochondrial respiratory chain complex I (GO:0005747);; Biological Process: photorespiration (GO:0009853);; Molecular Function: transferase activity (GO:0016740);; Biological Process: starch biosynthetic process (GO:0019252);;	--	Bacterial transferase hexapeptide (six repeats)	Gamma carbonic anhydrase 1, mitochondrial (Precursor) OS=Arabidopsis thaliana (Mouse-ear cress) PE=1 SV=1	Uncharacterized protein {ECO:0000313|EMBL:EXB91921.1} OS=Morus notabilis PE=4 SV=1	hypothetical protein L484_009014 [Morus notabilis]
A	Bp02g1674	FarmCPU	chr02	29487160	29489935	29478464	3.05549e-07	--	--	pfkB family carbohydrate kinase	Adenosine kinase GN=ADK OS=Physcomitrella patens subsp. patens (Moss) PE=2 SV=1	Uncharacterized protein {ECO:0000313|EMBL:EXB91920.1} OS=Morus notabilis PE=4 SV=1	hypothetical protein L484_009013 [Morus notabilis]
A	Bp02g2189	FarmCPU	chr02	33991867	34007990	34006277	2.5255e-07	--	K10357|0|pmum:103320649|myosin-15; K10357 myosin V (A)	Myosin head (motor domain)	Myosin-15 GN=XI-I OS=Arabidopsis thaliana (Mouse-ear cress) PE=2 SV=1	Uncharacterized protein {ECO:0000313|EMBL:EMJ26672.1} OS=Prunus persica (Peach) PE=4 SV=1	PREDICTED: myosin-15 [Prunus mume]
A	Bp02g2190	FarmCPU	chr02	34008760	34010109	34006277	2.5255e-07	--	--	--	--	Uncharacterized protein {ECO:0000313|EMBL:EXB74901.1} OS=Morus notabilis PE=4 SV=1	hypothetical protein L484_018609 [Morus notabilis]
A	Bp02g2191	FarmCPU	chr02	34013471	34019115	34006277	2.5255e-07	Biological Process: carbohydrate metabolic process (GO:0005975);; Molecular Function: cellulase activity (GO:0008810);;	K01179|0|vvi:100243909|endoglucanase 16-like; K01179 endoglucanase [EC:3.2.1.4] (A)	Glycosyl hydrolase family 9	Endoglucanase 16 (Precursor) GN=At3g43860 OS=Arabidopsis thaliana (Mouse-ear cress) PE=2 SV=1	Endoglucanase 16 {ECO:0000313|EMBL:EXB74902.1} OS=Morus notabilis PE=4 SV=1	Endoglucanase 16 [Morus notabilis]
A	Bp05g1144	FarmCPU	chr05	20206541	20215339	20201988	9.72481e-08	Cellular Component: cytosol (GO:0005829);; Molecular Function: pyridoxal kinase activity (GO:0008478);; Biological Process: pyridoxine biosynthetic process (GO:0008615);; Biological Process: pyridoxal 5'-phosphate salvage (GO:0009443);; Biological Process: trichoblast differentiation (GO:0010054);; Biological Process: phosphorylation (GO:0016310);; Biological Process: hyperosmotic salinity respon…	K00868|0|pxb:103931649|pyridoxal kinase; K00868 pyridoxine kinase [EC:2.7.1.35] (A)	Phosphomethylpyrimidine kinase	Pyridoxal kinase GN=K18L3_10 OS=Arabidopsis thaliana (Mouse-ear cress) PE=1 SV=2	Uncharacterized protein {ECO:0000313|EMBL:KCW69328.1} OS=Eucalyptus grandis (Flooded gum) PE=4 SV=1	PREDICTED: pyridoxal kinase [Eucalyptus grandis]
A	Bp05g1177	FarmCPU	chr05	20851950	20853094	20860992	2.12835e-07	Molecular Function: RNA binding (GO:0003723);; Molecular Function: RNA-directed DNA polymerase activity (GO:0003964);; Molecular Function: aspartic-type endopeptidase activity (GO:0004190);; Cellular Component: nucleus (GO:0005634);; Biological Process: RNA-dependent DNA biosynthetic process (GO:0006278);; Biological Process: proteolysis (GO:0006508);; Biological Process: DNA integration (GO:0015…	--	Reverse transcriptase (RNA-dependent DNA polymerase)	Uncharacterized mitochondrial protein AtMg00860 GN=AtMg00860 OS=Arabidopsis thaliana (Mouse-ear cress) PE=4 SV=1	Uncharacterized protein {ECO:0000313|EMBL:KFK23327.1} OS=Arabis alpina (Alpine rock-cress) PE=4 SV=1	hypothetical protein AALP_AAs73216U000100 [Arabis alpina]
A	Bp05g1178	FarmCPU	chr05	20856232	20858129	20860992	2.12835e-07	Molecular Function: cytochrome-c oxidase activity (GO:0004129);; Cellular Component: mitochondrion (GO:0005739);;	K18179|1.11247e-59|pmum:103341252|uncharacterized LOC103341252; K18179 cytochrome c oxidase assembly factor 6 (A)	Cytochrome oxidase c subunit VIb	--	Uncharacterized protein {ECO:0000313|EMBL:EXB53903.1} OS=Morus notabilis PE=4 SV=1	hypothetical protein L484_002942 [Morus notabilis]
A	Bp06g1521	FarmCPU	chr06	20140841	20142207	20151452	7.09348e-08	--	--	--	--	--	--
A	Bp06g1522	FarmCPU	chr06	20155597	20161013	20151470	9.58795e-07	Molecular Function: inorganic phosphate transmembrane transporter activity (GO:0005315);; Molecular Function: sugar:proton symporter activity (GO:0005351);; Molecular Function: organic anion transmembrane transporter activity (GO:0008514);; Cellular Component: plastid (GO:0009536);; Biological Process: nitrate transport (GO:0015706);; Biological Process: organic anion transport (GO:0015711);; Cel…	K08193|0|fve:101312457|probable anion transporter 3, chloroplastic-like; K08193 MFS transporter, ACS family, solute carrier family 17 (sodium-dependent inorganic phosphate cotransporter), other (A)	Major Facilitator Superfamily	Probable anion transporter 3, chloroplastic (Precursor) GN=T8P21.3 OS=Arabidopsis thaliana (Mouse-ear cress) PE=2 SV=2	Putative anion transporter 3 {ECO:0000313|EMBL:EXB89955.1} OS=Morus notabilis PE=4 SV=1	putative anion transporter 3 [Morus notabilis]
A	Bp07g0490	FarmCPU	chr07	4359707	4361756	4357706	1.61834e-07	Molecular Function: nucleic acid binding (GO:0003676);;	--	Myb-like DNA-binding domain	Transcription factor MYB1R1 OS=Solanum tuberosum (Potato) PE=2 SV=1	Transcription factor {ECO:0000313|EMBL:EXB74733.1} OS=Morus notabilis PE=4 SV=1	Transcription factor [Morus notabilis]
A	Bp07g0491	FarmCPU	chr07	4364251	4364807	4357706	1.61834e-07	--	--	--	--	Uncharacterized protein {ECO:0000313|EMBL:EXB74732.1} OS=Morus notabilis PE=4 SV=1	hypothetical protein L484_011011 [Morus notabilis]
A	Bp11g1673	FarmCPU	chr11	17164585	17166595	17172327	9.98358e-07	--	--	Plant protein of unknown function (DUF868)	--	Uncharacterized protein {ECO:0000313|EMBL:EXB39385.1} OS=Morus notabilis PE=4 SV=1	hypothetical protein L484_025081 [Morus notabilis]
A	Bp11g1674	FarmCPU	chr11	17167894	17173119	17172327	9.98358e-07	--	K10268|0|pper:PRUPE_ppa003477mg|hypothetical protein; K10268 F-box and leucine-rich repeat protein 2/20 (A)	F-box-like	F-box protein SKIP17 GN=SKIP17 OS=Arabidopsis thaliana (Mouse-ear cress) PE=1 SV=1	Uncharacterized protein {ECO:0000313|EMBL:EXB39384.1} OS=Morus notabilis PE=4 SV=1	hypothetical protein L484_025080 [Morus notabilis]
A	Bp11g1675	FarmCPU	chr11	17175298	17177515	17172327	9.98358e-07	Molecular Function: nucleotide binding (GO:0000166);; Cellular Component: heterotrimeric G-protein complex (GO:0005834);; Molecular Function: myosin heavy chain kinase activity (GO:0016905);; Cellular Component: Cul4-RING E3 ubiquitin ligase complex (GO:0080008);;	K14963|0|csv:101209956|WD repeat-containing protein 5-like; K14963 COMPASS component SWD3 (A)	WD domain, G-beta repeat	Protein Mut11 GN=Mut11 OS=Chlamydomonas reinhardtii (Chlamydomonas smithii) PE=2 SV=1	WD repeat-containing protein 5 {ECO:0000313|EMBL:EXB39383.1} OS=Morus notabilis PE=4 SV=1	WD repeat-containing protein 5 [Morus notabilis]
A	Bp11g1676	FarmCPU	chr11	17179202	17180469	17172327	9.98358e-07	Cellular Component: membrane (GO:0016020);;	--	--	--	Uncharacterized protein {ECO:0000313|EMBL:EXB39382.1} OS=Morus notabilis PE=4 SV=1	hypothetical protein L484_025078 [Morus notabilis]
A	Bp11g1677	FarmCPU	chr11	17181041	17183148	17172327	9.98358e-07	Cellular Component: spliceosomal complex (GO:0005681);; Biological Process: RNA splicing (GO:0008380);;	K12817|0|gmx:100798833|pre-mRNA-splicing factor 18-like; K12817 pre-mRNA-splicing factor 18 (A)	Prp18 domain	--	Pre-mRNA-splicing factor 18 {ECO:0000313|EMBL:EXB39381.1} OS=Morus notabilis PE=4 SV=1	Pre-mRNA-splicing factor 18 [Morus notabilis]
B	Bp05g0467	GLM	chr05	7870784	7879122	7876074	6.673e-07	Molecular Function: DNA binding (GO:0003677);; Molecular Function: DNA-directed DNA polymerase activity (GO:0003887);; Cellular Component: cytoplasm (GO:0005737);; Biological Process: DNA-dependent DNA replication (GO:0006261);; Molecular Function: 3'-5' exonuclease activity (GO:0008408);; Molecular Function: 5'-3' exonuclease activity (GO:0008409);; Biological Process: DNA biosynthetic process (…	K02335|0|rcu:RCOM_0586580|DNA polymerase I, putative (EC:2.7.7.7); K02335 DNA polymerase I [EC:2.7.7.7] (A)	DNA polymerase family A;; 3'-5' exonuclease	DNA polymerase I A, chloroplastic/mitochondrial OS=Arabidopsis thaliana GN=POLIA PE=2 SV=1	DNA polymerase I OS=Morus notabilis GN=L484_017811 PE=3 SV=1	DNA polymerase I [Morus notabilis]
B	Bp05g0468	GLM	chr05	7879693	7884820	7876074	6.673e-07	--	--	HEAT repeats;; HEAT repeat;; HEAT-like repeat;; non-SMC mitotic condensation complex subunit 1	Microtubule-associated protein TORTIFOLIA1 OS=Arabidopsis thaliana GN=TOR1 PE=1 SV=2	Uncharacterized protein OS=Prunus persica GN=PRUPE_ppa000971mg PE=4 SV=1	PREDICTED: microtubule-associated protein TORTIFOLIA1 [Prunus mume]
B	Bp07g0972	GLM	chr07	9428596	9429195	9438541	9.6704e-07	--	--	Reverse transcriptase (RNA-dependent DNA polymerase)	Retrovirus-related Pol polyprotein from transposon gypsy OS=Drosophila melanogaster GN=pol PE=3 SV=1	Putative retroelement pol polyprotein OS=Arabidopsis thaliana GN=At2g14380 PE=4 SV=1	PREDICTED: uncharacterized protein LOC104892696 [Beta vulgaris subsp. vulgaris]
B	Bp07g0973	GLM	chr07	9436706	9437719	9438541	9.6704e-07	--	--	Pathogenesis-related protein Bet v I family	MLP-like protein 328 OS=Arabidopsis thaliana GN=MLP328 PE=2 SV=1	Uncharacterized protein OS=Populus trichocarpa GN=POPTR_0008s13050g PE=4 SV=1	hypothetical protein POPTR_0008s13050g [Populus trichocarpa]
B	Bp07g0974	GLM	chr07	9441523	9442308	9438541	9.6704e-07	Molecular Function: DNA binding (GO:0003677);; Molecular Function: zinc ion binding (GO:0008270);; Biological Process: DNA integration (GO:0015074);;	--	Reverse transcriptase (RNA-dependent DNA polymerase)	Retrovirus-related Pol polyprotein from transposon TNT 1-94 OS=Nicotiana tabacum PE=2 SV=1	Putative uncharacterized protein OS=Vitis vinifera GN=VITISV_025364 PE=4 SV=1	hypothetical protein VITISV_025364 [Vitis vinifera]
B	Bp07g0975	GLM	chr07	9442963	9443887	9438541	9.6704e-07	Molecular Function: nucleic acid binding (GO:0003676);; Biological Process: DNA integration (GO:0015074);;	--	--	Copia protein OS=Drosophila melanogaster GN=GIP PE=1 SV=3	Putative uncharacterized protein OS=Vitis vinifera GN=VITISV_032981 PE=4 SV=1	hypothetical protein VITISV_032981 [Vitis vinifera]
B	Bp01g0338	FarmCPU	chr01	3330883	3338976	3342090	2.59901e-32	Cellular Component: spindle (GO:0005819);; Biological Process: mitotic recombination (GO:0006312);; Biological Process: regulation of mitotic cell cycle (GO:0007346);; Cellular Component: cell plate (GO:0009504);; Biological Process: embryo sac egg cell differentiation (GO:0009560);; Biological Process: response to auxin (GO:0009733);; Biological Process: leaf morphogenesis (GO:0009965);; Biologi…	--	Tetratricopeptide repeat;; Tetratricopeptide repeat;; Tetratricopeptide repeat;; Anaphase-promoting complex, cyclosome, subunit 3;; Tetratricopeptide repeat;; TPR repeat;; Tetratricopeptide repeat;; Tetratricopeptide repeat;; Tetratricopeptide repeat;; Tetratricopeptide repeat;; Tetratricopeptide repeat;; Tetratricopeptide repeat;; Tetratricopeptide repeat	Cell division cycle protein 27 homolog B OS=Arabidopsis thaliana GN=CDC27B PE=1 SV=1	Uncharacterized protein OS=Prunus persica GN=PRUPE_ppa001859mg PE=4 SV=1	hypothetical protein PRUPE_ppa001859mg [Prunus persica]
B	Bp01g0339	FarmCPU	chr01	3341386	3342371	3342090	2.59901e-32	--	--	Polyketide cyclase / dehydrase and lipid transport	Lachrymatory-factor synthase OS=Allium cepa GN=LFS PE=1 SV=1	Uncharacterized protein OS=Morus notabilis GN=L484_010895 PE=4 SV=1	hypothetical protein L484_010895 [Morus notabilis]
B	Bp07g1373	FarmCPU	chr07	15354082	15357542	15365411	1.57677e-09	Molecular Function: protein serine/threonine kinase activity (GO:0004674);; Molecular Function: ATP binding (GO:0005524);; Cellular Component: plasma membrane (GO:0005886);; Biological Process: protein phosphorylation (GO:0006468);; Cellular Component: integral component of membrane (GO:0016021);; Molecular Function: carbohydrate binding (GO:0030246);; Biological Process: recognition of pollen (G…	--	Protein kinase domain;; Protein tyrosine kinase;; D-mannose binding lectin;; S-locus glycoprotein domain	G-type lectin S-receptor-like serine/threonine-protein kinase At1g34300 OS=Arabidopsis thaliana GN=At1g34300 PE=2 SV=1	Serine/threonine-protein kinase OS=Morus notabilis GN=L484_000358 PE=3 SV=1	G-type lectin S-receptor-like serine/threonine-protein kinase [Morus notabilis]
B	Bp13g1432	FarmCPU	chr13	17286997	17291342	17290988	2.56076e-09	Cellular Component: endoplasmic reticulum (GO:0005783);; Cellular Component: Golgi apparatus (GO:0005794);; Biological Process: metabolic process (GO:0008152);; Biological Process: response to abscisic acid (GO:0009737);; Biological Process: secondary cell wall biogenesis (GO:0009834);; Cellular Component: integral component of membrane (GO:0016021);; Molecular Function: transferase activity (GO:…	--	10 TM Acyl Transferase domain found in Cas1p	Protein REDUCED WALL ACETYLATION 2 OS=Arabidopsis thaliana GN=RWA2 PE=1 SV=1	Uncharacterized protein OS=Morus notabilis GN=L484_004566 PE=4 SV=1	hypothetical protein L484_004566 [Morus notabilis]
B	Bp13g1433	FarmCPU	chr13	17292377	17293527	17290988	2.56076e-09	Biological Process: autophagic vacuole assembly (GO:0000045);; Biological Process: cellulose biosynthetic process (GO:0030244);; Biological Process: protein folding in endoplasmic reticulum (GO:0034975);; Biological Process: Golgi vesicle transport (GO:0048193);; Cellular Component: ER membrane protein complex (GO:0072546);;	--	Rab5-interacting protein (Rab5ip)	ER membrane protein complex subunit 6 OS=Xenopus laevis GN=emc6 PE=3 SV=1	Uncharacterized protein OS=Prunus persica GN=PRUPE_ppa013479mg PE=4 SV=1	PREDICTED: ER membrane protein complex subunit 6 [Ricinus communis]
B	Bp13g1434	FarmCPU	chr13	17296732	17299938	17290988	2.56076e-09	Biological Process: carpel morphogenesis (GO:0048445);;	--	PPR repeat family;; PPR repeat;; PPR repeat;; Pentatricopeptide repeat domain;; Pentacotripeptide-repeat region of PROPR;; Mitochondrial ribonuclease P subunit (RPM2);; Mitochondrial 28S ribosomal protein S27	Pentatricopeptide repeat-containing protein At3g48810 OS=Arabidopsis thaliana GN=At3g48810 PE=2 SV=1	Uncharacterized protein OS=Morus notabilis GN=L484_005954 PE=4 SV=1	hypothetical protein L484_005954 [Morus notabilis]
B	Bp13g1435	FarmCPU	chr13	17300009	17301550	17290988	2.56076e-09	--	--	Ferritin-like domain	Desiccation-related protein PCC13-62 OS=Craterostigma plantagineum PE=2 SV=1	Uncharacterized protein OS=Morus notabilis GN=L484_005955 PE=4 SV=1	hypothetical protein L484_005955 [Morus notabilis]

## Sheet: Table S7
Table S7 The related genes identified by variation analysis based on deep re-sequencing data.
Gene ID	Variation type	COG class	COG class annotation	GO annotation	KEGG annotation	KOG class	KOG class annotation	Pfam annotation	Swissprot annotation	TrEMBL annotation	eggNOG class	eggNOG class annotation	nr annotation	nt annotation
Bp01g0004	SNP	--	--	Biological Process: rRNA processing (GO:0006364);; Cellular Component: PSII associated light-harvesting complex II (GO:0009517);; Cellular Component: chloroplast stromal thylakoid (GO:0009533);; Biological Process: response to high light intensity (GO:0009644);; Biological Process: response to sucrose (GO:0009744);; Biological Process: photosynthesis, light harvesting (GO:0009765);; Cellular Comp…	K08916|0|cit:102609195|chlorophyll a-b binding protein CP26, chloroplastic-like; K08916 light-harvesting complex II chlorophyll a/b binding protein 5 (A)	--	--	Chlorophyll A-B binding protein	Chlorophyll a-b binding protein CP26, chloroplastic (Precursor) GN=LHCB5 OS=Arabidopsis thaliana (Mouse-ear cress) PE=1 SV=1	Uncharacterized protein {ECO:0000313|EMBL:KDP37799.1} OS=Jatropha curcas (Barbados nut) PE=4 SV=1	R	General function prediction only	hypothetical protein JCGZ_06701 [Jatropha curcas]	Morus notabilis Chlorophyll a-b binding protein CP26 partial mRNA
Bp01g0495	SNP	[LKJ]	--	Molecular Function: nucleic acid binding (GO:0003676);; Molecular Function: ATP binding (GO:0005524);; Cellular Component: nucleolus (GO:0005730);; Cellular Component: cytosol (GO:0005829);; Cellular Component: plasma membrane (GO:0005886);; Molecular Function: ATP-dependent helicase activity (GO:0008026);; Cellular Component: plant-type cell wall (GO:0009505);; Biological Process: response to ca…	K03257|0|pmum:103340734|eukaryotic initiation factor 4A-2; K03257 translation initiation factor 4A (A)	[J]	Translation, ribosomal structure and biogenesis	DEAD/DEAH box helicase	Eukaryotic initiation factor 4A-15 OS=Nicotiana tabacum (Common tobacco) PE=2 SV=1	Eukaryotic initiation factor 4A-15 {ECO:0000313|EMBL:EXB38874.1} OS=Morus notabilis PE=4 SV=1	J	Translation, ribosomal structure and biogenesis	Eukaryotic initiation factor 4A-15 [Morus notabilis]	Morus notabilis Eukaryotic initiation factor 4A-15 partial mRNA
Bp01g1010	SNP	[G]	Carbohydrate transport and metabolism	Molecular Function: transketolase activity (GO:0004802);; Biological Process: metabolic process (GO:0008152);;	K00615|0|rcu:RCOM_1611360|transketolase, putative (EC:2.2.1.1); K00615 transketolase [EC:2.2.1.1] (A)	[G]	Carbohydrate transport and metabolism	Transketolase, thiamine diphosphate binding domain	Transketolase, chloroplastic (Precursor) OS=Solanum tuberosum (Potato) PE=2 SV=1	Transketolase {ECO:0000313|EMBL:EXB76228.1} OS=Morus notabilis PE=4 SV=1	G	Carbohydrate transport and metabolism	Transketolase [Morus notabilis]	Morus notabilis Transketolase partial mRNA
Bp01g1104	SNP	--	--	--	--	--	--	--	--	BnaC09g26910D protein {ECO:0000313|EMBL:CDX71650.1} OS=Brassica napus (Rape) PE=4 SV=1	--	--	BnaC09g26910D [Brassica napus]	Fragaria pentaphylla isolate batch sequence 71 tRNA-Val (trnV-GAC) and 23S ribosomal RNA (rrn23) genes, complete sequence; plastid
Bp01g1343	SNP	--	--	--	--	--	--	Helix-loop-helix DNA-binding domain	Transcription factor bHLH96 GN=T9N14.4 OS=Arabidopsis thaliana (Mouse-ear cress) PE=2 SV=1	Uncharacterized protein {ECO:0000313|EMBL:EXC09716.1} OS=Morus notabilis PE=4 SV=1	K	Transcription	hypothetical protein L484_019813 [Morus notabilis]	Morus notabilis hypothetical protein partial mRNA
Bp01g1344	SNP	[G]	Carbohydrate transport and metabolism	Molecular Function: hydrolase activity, hydrolyzing O-glycosyl compounds (GO:0004553);; Biological Process: carbohydrate metabolic process (GO:0005975);; Molecular Function: protein binding, bridging (GO:0030674);; Molecular Function: actin filament binding (GO:0051015);;	--	--	--	Cellulase (glycosyl hydrolase family 5)	--	Putative glucan 1,3-beta-glucosidase A {ECO:0000313|EMBL:EXC09717.1} OS=Morus notabilis PE=3 SV=1	R	General function prediction only	putative glucan 1,3-beta-glucosidase A [Morus notabilis]	Morus notabilis putative glucan 1,3-beta-glucosidase A partial mRNA
Bp01g1450	SNP	[O]	Posttranslational modification, protein turnover, chaperones	Molecular Function: ATP binding (GO:0005524);; Biological Process: proteolysis (GO:0006508);; Molecular Function: peptidase activity (GO:0008233);; Molecular Function: nucleoside-triphosphatase activity (GO:0017111);;	K03696|0|fve:101313110|chaperone protein ClpC, chloroplastic-like; K03696 ATP-dependent Clp protease ATP-binding subunit ClpC (A)	[O]	Posttranslational modification, protein turnover, chaperones	AAA domain (Cdc48 subfamily)	Chaperone protein ClpC, chloroplastic (Precursor) OS=Pisum sativum (Garden pea) PE=2 SV=1	ATP-dependent clp protease {ECO:0000313|EMBL:ADN33858.1} OS=Cucumis melo subsp. melo PE=3 SV=1	O	Posttranslational modification, protein turnover, chaperones	ATP-dependent clp protease [Cucumis melo subsp. melo]	Prunus persica hypothetical protein (PRUPE_ppa001062mg) mRNA, complete cds
Bp01g2582	SNP	--	--	Molecular Function: calcium ion binding (GO:0005509);; Molecular Function: poly(U) RNA binding (GO:0008266);; Cellular Component: chloroplast thylakoid membrane (GO:0009535);; Cellular Component: chloroplast thylakoid lumen (GO:0009543);; Cellular Component: photosystem II oxygen evolving complex (GO:0009654);; Biological Process: photoinhibition (GO:0010205);; Biological Process: photosystem II …	K02716|0|pop:POPTR_0005s13860g|POPTRDRAFT_716206; O2 evolving complex 33kD family protein; K02716 photosystem II oxygen-evolving enhancer protein 1 (A)	--	--	Manganese-stabilising protein / photosystem II polypeptide	Oxygen-evolving enhancer protein 1, chloroplastic (Precursor) GN=PSBO OS=Nicotiana tabacum (Common tobacco) PE=2 SV=1	Oxygen-evolving enhancer protein 1 {ECO:0000313|EMBL:EXB96701.1} OS=Morus notabilis PE=4 SV=1	R	General function prediction only	Oxygen-evolving enhancer protein 1 [Morus notabilis]	Morus notabilis Oxygen-evolving enhancer protein 1 partial mRNA
Bp01g2786	SNP	[G]	Carbohydrate transport and metabolism	Molecular Function: fructose-bisphosphate aldolase activity (GO:0004332);; Biological Process: glycolytic process (GO:0006096);;	K01623|0|sly:101246870|fructose-bisphosphate aldolase 1, chloroplastic; K01623 fructose-bisphosphate aldolase, class I [EC:4.1.2.13] (A)	[G]	Carbohydrate transport and metabolism	Fructose-bisphosphate aldolase class-I	Probable fructose-bisphosphate aldolase 2, chloroplastic (Precursor) GN=FBA2 OS=Arabidopsis thaliana (Mouse-ear cress) PE=1 SV=2	Fructose-bisphosphate aldolase {ECO:0000256|RuleBase:RU003994} OS=Morus notabilis PE=3 SV=1	G	Carbohydrate transport and metabolism	putative fructose-bisphosphate aldolase 2 [Morus notabilis]	Morus notabilis putative fructose-bisphosphate aldolase 2 partial mRNA
Bp01g2794	SNP	[C]	Energy production and conversion	Cellular Component: vacuolar proton-transporting V-type ATPase, V0 domain (GO:0000220);; Cellular Component: plasma membrane (GO:0005886);; Cellular Component: chloroplast (GO:0009507);; Molecular Function: hydrogen ion transmembrane transporter activity (GO:0015078);; Biological Process: ATP hydrolysis coupled proton transport (GO:0015991);; Cellular Component: integral component of membrane (GO…	K02155|4.43266e-109|tcc:TCM_000238|ATPase, F0/V0 complex, subunit C protein; K02155 V-type H+-transporting ATPase 16kDa proteolipid subunit (A)	[C]	Energy production and conversion	ATP synthase subunit C	V-type proton ATPase 16 kDa proteolipid subunit GN=CVA16-4 OS=Gossypium hirsutum (Upland cotton) PE=2 SV=1	V-type proton ATPase 16 kDa proteolipid subunit {ECO:0000313|EMBL:EXC55711.1} OS=Morus notabilis PE=3 SV=1	C	Energy production and conversion	hypothetical protein POPTR_0005s25660g [Populus trichocarpa]	Morus notabilis V-type proton ATPase 16 kDa proteolipid subunit partial mRNA
Bp01g2895	SNP	[S]	Function unknown	--	--	--	--	Vitamin K epoxide reductase family	Thiol-disulfide oxidoreductase LTO1 (Precursor) GN=LTO1 OS=Arabidopsis thaliana (Mouse-ear cress) PE=1 SV=1	Uncharacterized protein {ECO:0000313|EMBL:EXC35280.1} OS=Morus notabilis PE=4 SV=1	S	Function unknown	hypothetical protein L484_026602 [Morus notabilis]	Morus notabilis hypothetical protein partial mRNA
Bp01g2896	SNP	--	--	Cellular Component: cytoplasm (GO:0005737);;	--	[BK]	--	Divergent CRAL/TRIO domain	--	Uncharacterized protein {ECO:0000313|EMBL:EXC35279.1} OS=Morus notabilis PE=4 SV=1	K	Transcription	hypothetical protein L484_026601 [Morus notabilis]	Morus notabilis hypothetical protein partial mRNA
Bp01g3225	SNP	[Z]	Cytoskeleton	Molecular Function: structural constituent of cytoskeleton (GO:0005200);; Molecular Function: ATP binding (GO:0005524);; Cellular Component: cell wall (GO:0005618);; Cellular Component: nucleolus (GO:0005730);; Cellular Component: mitochondrion (GO:0005739);; Cellular Component: cytosol (GO:0005829);; Cellular Component: cytoskeleton (GO:0005856);; Cellular Component: plasma membrane (GO:0005886)…	K10355|0|rcu:RCOM_1731770|actin, putative; K10355 actin, other eukaryote (A)	[Z]	Cytoskeleton	Actin	Actin-7 GN=ACT7 OS=Arabidopsis thaliana (Mouse-ear cress) PE=1 SV=1	Actin {ECO:0000313|EMBL:AGY29620.1} OS=Camellia lipoensis PE=2 SV=1	Z	Cytoskeleton	actin family protein [Populus trichocarpa]	Ficus microcarpa actin 1 mRNA, complete cds
Bp02g0015	SNP	--	--	--	--	[L]	Replication, recombination and repair	DDE superfamily endonuclease	--	CAI-1 autoinducer sensor kinase/phosphatase cqsS isoform 2 {ECO:0000313|EMBL:EOX92777.1} OS=Theobroma cacao (Cacao) PE=4 SV=1	L	Replication, recombination and repair	PREDICTED: uncharacterized protein LOC104879062 [Vitis vinifera]	PREDICTED: Vitis vinifera uncharacterized LOC100853548 (LOC100853548), mRNA
Bp02g0016	SNP	--	--	--	--	--	--	--	--	Uncharacterized protein {ECO:0000313|EMBL:EOX94378.1} OS=Theobroma cacao (Cacao) PE=4 SV=1	O	Posttranslational modification, protein turnover, chaperones	PREDICTED: uncharacterized protein LOC103328423 [Prunus mume]	Carica papaya BAC clone 54M13, complete sequence
Bp02g0133	SNP	--	--	--	--	--	--	--	--	Uncharacterized protein {ECO:0000313|EMBL:EXC32538.1} OS=Morus notabilis PE=4 SV=1	--	--	hypothetical protein L484_002937 [Morus notabilis]	--
Bp02g0134	SNP	--	--	--	--	--	--	--	--	Uncharacterized protein {ECO:0000313|EMBL:EXC16225.1} OS=Morus notabilis PE=4 SV=1	--	--	hypothetical protein L484_024397 [Morus notabilis]	Morus notabilis hypothetical protein partial mRNA
Bp02g0276	SNP	[J]	Translation, ribosomal structure and biogenesis	Molecular Function: structural constituent of ribosome (GO:0003735);; Cellular Component: ribosome (GO:0005840);; Biological Process: translation (GO:0006412);;	K02925|0|vvi:100260533|60S ribosomal protein L3; K02925 large subunit ribosomal protein L3e (A)	[J]	Translation, ribosomal structure and biogenesis	Ribosomal protein L3	60S ribosomal protein L3 GN=RPL3 OS=Oryza sativa subsp. japonica (Rice) PE=2 SV=2	60S ribosomal protein L3 {ECO:0000313|EMBL:EXC12323.1} OS=Morus notabilis PE=3 SV=1	J	Translation, ribosomal structure and biogenesis	60S ribosomal protein L3 [Morus notabilis]	Morus notabilis 60S ribosomal protein L3 partial mRNA
Bp02g0501	SNP	--	--	--	K13101|4.512e-167|tcc:TCM_021051|MOS2, putative isoform 1; K13101 G patch domain and KOW motifs-containing protein (A)	[R]	General function prediction only	DExH-box splicing factor binding site	Protein MOS2 GN=MOS2 OS=Arabidopsis thaliana (Mouse-ear cress) PE=2 SV=1	Protein MOS2 {ECO:0000313|EMBL:EXC18489.1} OS=Morus notabilis PE=4 SV=1	R	General function prediction only	Protein MOS2 [Morus notabilis]	Morus notabilis Protein MOS2 partial mRNA
Bp02g0502	SNP	--	--	--	--	--	--	--	--	Uncharacterized protein {ECO:0000313|EMBL:ERM93434.1} OS=Amborella trichopoda PE=4 SV=1	--	--	hypothetical protein AMTR_s03373p00007640 [Amborella trichopoda]	Amborella trichopoda hypothetical protein (AMTR_s04947p00003620) mRNA, complete cds
Bp02g1355	SNP	--	--	Molecular Function: protein serine/threonine kinase activity (GO:0004674);; Molecular Function: ATP binding (GO:0005524);; Cellular Component: nucleus (GO:0005634);; Biological Process: protein phosphorylation (GO:0006468);;	--	[T]	Signal transduction mechanisms	--	Proline-rich receptor-like protein kinase PERK13 GN=F24J13.3 OS=Arabidopsis thaliana (Mouse-ear cress) PE=2 SV=1	Putative proline-rich receptor-like protein kinase PERK11 {ECO:0000313|EMBL:EXC20670.1} OS=Morus notabilis PE=4 SV=1	T	Signal transduction mechanisms	Putative proline-rich receptor-like protein kinase PERK11 [Morus notabilis]	Morus notabilis Putative proline-rich receptor-like protein kinase PERK11 partial mRNA
Bp02g1361	SNP	[Z]	Cytoskeleton	Molecular Function: GTPase activity (GO:0003924);; Molecular Function: structural constituent of cytoskeleton (GO:0005200);; Molecular Function: GTP binding (GO:0005525);; Cellular Component: cytoplasm (GO:0005737);; Cellular Component: microtubule (GO:0005874);; Biological Process: obsolete GTP catabolic process (GO:0006184);; Biological Process: microtubule-based process (GO:0007017);; Biologic…	K07374|0|rcu:RCOM_1584620|tubulin alpha chain, putative; K07374 tubulin alpha (A)	[Z]	Cytoskeleton	Tubulin/FtsZ family, GTPase domain	Tubulin alpha chain GN=TUBA OS=Prunus dulcis (Almond) PE=2 SV=1	Uncharacterized protein {ECO:0000313|EMBL:ERN14213.1} OS=Amborella trichopoda PE=3 SV=1	Z	Cytoskeleton	PREDICTED: tubulin alpha chain-like [Elaeis guineensis]	Morus notabilis Tubulin alpha chain partial mRNA
Bp02g1383	SNP	--	--	Molecular Function: structural constituent of ribosome (GO:0003735);; Cellular Component: ribosome (GO:0005840);; Biological Process: translation (GO:0006412);;	K02946|1.61816e-14|mtr:MTR_1g006120|Ribosomal protein S10; K02946 small subunit ribosomal protein S10 (A)	--	--	--	--	Uncharacterized protein {ECO:0000313|EMBL:EXB92316.1} OS=Morus notabilis PE=4 SV=1	--	--	hypothetical protein L484_004636 [Morus notabilis]	Taihangia rupestris isolate 130125 18S ribosomal RNA (rrn18) gene and rrn18-rrn5 intergenic spacer, partial sequence; mitochondrial
Bp02g1595	SNP	--	--	Biological Process: proteolysis (GO:0006508);; Molecular Function: cysteine-type peptidase activity (GO:0008234);;	K01373|0|gmx:100778716|cysteine proteinase 15A-like; K01373 cathepsin F [EC:3.4.22.41] (A)	[O]	Posttranslational modification, protein turnover, chaperones	Papain family cysteine protease	Cysteine proteinase RD19a (Precursor) GN=RD19A OS=Arabidopsis thaliana (Mouse-ear cress) PE=2 SV=1	Cysteine proteinase 15A {ECO:0000313|EMBL:EXC04205.1} OS=Morus notabilis PE=3 SV=1	O	Posttranslational modification, protein turnover, chaperones	Cysteine proteinase 15A [Morus notabilis]	Morus notabilis Cysteine proteinase 15A partial mRNA
Bp02g2092	SNP	--	--	Cellular Component: mitochondrion (GO:0005739);;	--	--	--	--	Uncharacterized mitochondrial protein AtMg00030 GN=AtMg00030 OS=Arabidopsis thaliana (Mouse-ear cress) PE=4 SV=1	Uncharacterized protein {ECO:0000313|EnsemblPlants:Solyc11g045150.1.1} OS=Solanum lycopersicum (Tomato) PE=4 SV=1	S	Function unknown	hypothetical protein ArthMp003 [Arabidopsis thaliana]	Brassica oleracea mitochondrial DNA, complete sequence, cultivar: Fujiwase
Bp02g2093	SNP	--	--	--	--	--	--	--	--	Uncharacterized protein {ECO:0000313|EMBL:EXB66882.1} OS=Morus notabilis PE=4 SV=1	S	Function unknown	hypothetical protein L484_019520 [Morus notabilis]	Morus notabilis hypothetical protein partial mRNA
Bp02g2112	SNP	[E]	Amino acid transport and metabolism	Biological Process: maltose metabolic process (GO:0000023);; Molecular Function: glycine dehydrogenase (decarboxylating) activity (GO:0004375);; Molecular Function: protein binding (GO:0005515);; Molecular Function: ATP binding (GO:0005524);; Cellular Component: mitochondrion (GO:0005739);; Cellular Component: glycine cleavage complex (GO:0005960);; Biological Process: pentose-phosphate shunt (GO…	K00281|0|mdm:103455829|glycine dehydrogenase (decarboxylating), mitochondrial; K00281 glycine dehydrogenase [EC:1.4.4.2] (A)	[E]	Amino acid transport and metabolism	Glycine cleavage system P-protein	Glycine dehydrogenase (decarboxylating) 1, mitochondrial (Precursor) GN=F26P21.130 OS=Arabidopsis thaliana (Mouse-ear cress) PE=1 SV=2	Glycine cleavage system P protein 1 {ECO:0000313|EMBL:EXB66868.1} OS=Morus notabilis PE=3 SV=1	E	Amino acid transport and metabolism	Glycine cleavage system P protein 1 [Morus notabilis]	Morus notabilis Glycine cleavage system P protein 1 partial mRNA
Bp02g2138	SNP	[LKJ]	--	Molecular Function: nucleic acid binding (GO:0003676);; Molecular Function: ATP binding (GO:0005524);; Molecular Function: ATP-dependent helicase activity (GO:0008026);;	K03257|0|pda:103715524|eukaryotic initiation factor 4A-15; K03257 translation initiation factor 4A (A)	[J]	Translation, ribosomal structure and biogenesis	DEAD/DEAH box helicase	Eukaryotic initiation factor 4A-15 OS=Nicotiana tabacum (Common tobacco) PE=2 SV=1	Putative uncharacterized protein {ECO:0000313|EMBL:CBI20640.3} OS=Vitis vinifera (Grape) PE=3 SV=1	J	Translation, ribosomal structure and biogenesis	PREDICTED: eukaryotic initiation factor 4A-15 [Phoenix dactylifera]	PREDICTED: Prunus mume eukaryotic initiation factor 4A-14-like (LOC103320583), mRNA
Bp02g2431	SNP	[E]	Amino acid transport and metabolism	Molecular Function: 3-deoxy-7-phosphoheptulonate synthase activity (GO:0003849);; Biological Process: aromatic amino acid family biosynthetic process (GO:0009073);; Biological Process: chorismate biosynthetic process (GO:0009423);; Cellular Component: plastid (GO:0009536);; Biological Process: response to wounding (GO:0009611);; Biological Process: systemic acquired resistance (GO:0009627);; Biol…	K01626|0|pmum:103319557|phospho-2-dehydro-3-deoxyheptonate aldolase 1, chloroplastic; K01626 3-deoxy-7-phosphoheptulonate synthase [EC:2.5.1.54] (A)	--	--	Class-II DAHP synthetase family	Phospho-2-dehydro-3-deoxyheptonate aldolase 1, chloroplastic (Precursor) GN=DHAPS-1 OS=Nicotiana tabacum (Common tobacco) PE=1 SV=1	Phospho-2-dehydro-3-deoxyheptonate aldolase 2 {ECO:0000313|EMBL:EXB75364.1} OS=Morus notabilis PE=4 SV=1	E	Amino acid transport and metabolism	Phospho-2-dehydro-3-deoxyheptonate aldolase 2 [Morus notabilis]	Morus notabilis Phospho-2-dehydro-3-deoxyheptonate aldolase 2 partial mRNA
Bp02g2638	SNP	[P]	Inorganic ion transport and metabolism	Molecular Function: catalase activity (GO:0004096);; Cellular Component: cell wall (GO:0005618);; Cellular Component: mitochondrion (GO:0005739);; Cellular Component: vacuole (GO:0005773);; Cellular Component: peroxisome (GO:0005777);; Cellular Component: plasma membrane (GO:0005886);; Biological Process: starch metabolic process (GO:0005982);; Biological Process: cellular response to nitrogen st…	K03781|0|vvi:100244516|catalase isozyme 1; K03781 catalase [EC:1.11.1.6] (A)	[P]	Inorganic ion transport and metabolism	Catalase	Catalase isozyme 1 GN=CAT1 OS=Gossypium hirsutum (Upland cotton) PE=2 SV=2	Catalase {ECO:0000256|RuleBase:RU000498} OS=Morus notabilis PE=3 SV=1	P	Inorganic ion transport and metabolism	Catalase isozyme 1 [Morus notabilis]	Morus notabilis Catalase isozyme 1 partial mRNA
Bp02g2742	SNP	[O]	Posttranslational modification, protein turnover, chaperones	Molecular Function: metalloendopeptidase activity (GO:0004222);; Molecular Function: ATP binding (GO:0005524);; Biological Process: proteolysis (GO:0006508);; Cellular Component: membrane (GO:0016020);; Molecular Function: nucleoside-triphosphatase activity (GO:0017111);; Biological Process: protein catabolic process (GO:0030163);;	K03798|0|tcc:TCM_034357|FTSH protease 1 isoform 2; K03798 cell division protease FtsH [EC:3.4.24.-] (A)	[O]	Posttranslational modification, protein turnover, chaperones	Peptidase family M41	ATP-dependent zinc metalloprotease FTSH, chloroplastic (Precursor) GN=FTSH OS=Nicotiana tabacum (Common tobacco) PE=2 SV=2	ATP-dependent zinc metalloprotease FTSH {ECO:0000313|EMBL:EXB56347.1} OS=Morus notabilis PE=3 SV=1	O	Posttranslational modification, protein turnover, chaperones	ATP-dependent zinc metalloprotease FTSH [Morus notabilis]	Morus notabilis ATP-dependent zinc metalloprotease FTSH partial mRNA
Bp03g0569	SNP	--	--	Biological Process: plastid organization (GO:0009657);; Biological Process: gene expression (GO:0010467);; Biological Process: RNA metabolic process (GO:0016070);;	--	[O]	Posttranslational modification, protein turnover, chaperones	--	Protein LOW PSII ACCUMULATION 2, chloroplastic (Precursor) GN=LPA2 OS=Arabidopsis thaliana (Mouse-ear cress) PE=1 SV=1	Uncharacterized protein {ECO:0000313|EMBL:EXB89499.1} OS=Morus notabilis PE=4 SV=1	O	Posttranslational modification, protein turnover, chaperones	hypothetical protein L484_004366 [Morus notabilis]	Morus notabilis hypothetical protein partial mRNA
Bp03g1077	SNP	[Z]	Cytoskeleton	Molecular Function: ATP binding (GO:0005524);; Cellular Component: cell wall (GO:0005618);; Cellular Component: nucleus (GO:0005634);; Cellular Component: cytoplasm (GO:0005737);; Cellular Component: cytoskeleton (GO:0005856);; Cellular Component: plasma membrane (GO:0005886);; Biological Process: root hair elongation (GO:0048767);;	K10355|0|tcc:TCM_042772|Actin-11 isoform 1; K10355 actin, other eukaryote (A)	[Z]	Cytoskeleton	Actin	Actin OS=Nicotiana tabacum (Common tobacco) PE=3 SV=1	Actin {ECO:0000313|EMBL:AGT97389.1} OS=Morus alba (White mulberry) PE=3 SV=1	Z	Cytoskeleton	hypothetical protein L484_010751 [Morus notabilis]	Morus notabilis hypothetical protein partial mRNA
Bp03g1288	SNP	[J]	Translation, ribosomal structure and biogenesis	Molecular Function: translation elongation factor activity (GO:0003746);; Molecular Function: GTPase activity (GO:0003924);; Molecular Function: GTP binding (GO:0005525);; Cellular Component: cytoplasm (GO:0005737);; Biological Process: obsolete GTP catabolic process (GO:0006184);; Biological Process: translational elongation (GO:0006414);; Molecular Function: nucleotidyltransferase activity (GO:…	K03231|0|rcu:RCOM_1101130|elongation factor 1-alpha, putative (EC:2.7.7.4); K03231 elongation factor 1-alpha (A)	[J]	Translation, ribosomal structure and biogenesis	Elongation factor Tu GTP binding domain	Elongation factor 1-alpha GN=EF1 OS=Manihot esculenta (Cassava) PE=3 SV=1	Elongation factor 1-alpha {ECO:0000256|RuleBase:RU004060} OS=Ricinus communis (Castor bean) PE=3 SV=1	J	Translation, ribosomal structure and biogenesis	elongation factor 1-alpha, putative [Ricinus communis]	PREDICTED: Fragaria vesca subsp. vesca elongation factor 1-alpha-like (LOC101310772), mRNA
Bp03g1591	SNP	--	--	--	--	--	--	--	--	BnaC09g16500D protein {ECO:0000313|EMBL:CDX95220.1} OS=Brassica napus (Rape) PE=4 SV=1	--	--	hypothetical protein L484_018824 [Morus notabilis]	Citrus aurantiifolia chloroplast, complete genome
Bp03g1760	SNP	[J]	Translation, ribosomal structure and biogenesis	Molecular Function: obsolete ubiquitin thiolesterase activity (GO:0004221);; Biological Process: ubiquitin-dependent protein catabolic process (GO:0006511);; Molecular Function: cysteine-type peptidase activity (GO:0008234);;	K11838|0|rcu:RCOM_0941540|Ubiquitin carboxyl-terminal hydrolase, putative (EC:3.1.2.15); K11838 ubiquitin carboxyl-terminal hydrolase 7 [EC:3.4.19.12] (A)	[O]	Posttranslational modification, protein turnover, chaperones	ICP0-binding domain of Ubiquitin-specific protease 7	Ubiquitin carboxyl-terminal hydrolase 12 GN=UBP12 OS=Arabidopsis thaliana (Mouse-ear cress) PE=1 SV=2	Ubiquitin carboxyl-terminal hydrolase {ECO:0000256|RuleBase:RU004435} OS=Morus notabilis PE=3 SV=1	O	Posttranslational modification, protein turnover, chaperones	Ubiquitin carboxyl-terminal hydrolase 12 [Morus notabilis]	Morus notabilis Ubiquitin carboxyl-terminal hydrolase 12 partial mRNA
Bp03g1874	SNP	--	--	--	--	[R]	General function prediction only	RNase H	--	Retrovirus-related Pol polyprotein from transposon 412 {ECO:0000313|EMBL:EXC25014.1} OS=Morus notabilis PE=4 SV=1	R	General function prediction only	PREDICTED: uncharacterized protein LOC104210696 [Nicotiana sylvestris]	PREDICTED: Nicotiana tomentosiformis uncharacterized LOC104089268 (LOC104089268), mRNA
Bp03g1875	SNP	--	--	--	--	--	--	--	--	Putative uncharacterized protein {ECO:0000313|EMBL:CCB48121.1} OS=Vitis vinifera (Grape) PE=4 SV=1	R	General function prediction only	PREDICTED: uncharacterized protein LOC103418131 [Malus domestica]	Populus trichocarpa clone POP072-L18, complete sequence
Bp03g2068	SNP	[L]	Replication, recombination and repair	Molecular Function: binding (GO:0005488);;	--	[R]	General function prediction only	Reverse transcriptase (RNA-dependent DNA polymerase)	RNA-directed DNA polymerase homolog OS=Oenothera berteroana (Bertero&apos;s evening primrose) PE=4 SV=1	Retrotransposon protein, putative, Ty3-gypsy subclass {ECO:0000313|EMBL:ABA93204.1} OS=Oryza sativa subsp. japonica (Rice) PE=4 SV=1	L	Replication, recombination and repair	PREDICTED: LOW QUALITY PROTEIN: uncharacterized protein LOC103713573 [Phoenix dactylifera]	PREDICTED: Phoenix dactylifera uncharacterized LOC103712006 (LOC103712006), mRNA
Bp03g2069	SNP	[F]	Nucleotide transport and metabolism	Molecular Function: orotate phosphoribosyltransferase activity (GO:0004588);; Molecular Function: orotidine-5'-phosphate decarboxylase activity (GO:0004590);; Biological Process: 'de novo' pyrimidine nucleobase biosynthetic process (GO:0006207);; Biological Process: cellular response to phosphate starvation (GO:0016036);; Biological Process: 'de novo' UMP biosynthetic process (GO:0044205);; Biolo…	K13421|0|csv:101230597|uridine 5'-monophosphate synthase-like; K13421 uridine monophosphate synthetase [EC:2.4.2.10 4.1.1.23] (A)	[F]	Nucleotide transport and metabolism	Orotidine 5'-phosphate decarboxylase / HUMPS family	Orotidine 5&apos;-phosphate decarboxylase GN=T14E10.40 OS=Arabidopsis thaliana (Mouse-ear cress) PE=2 SV=2	Uridine 5'-monophosphate synthase {ECO:0000313|EMBL:EXB62654.1} OS=Morus notabilis PE=3 SV=1	F	Nucleotide transport and metabolism	Uridine 5&apos;-monophosphate synthase [Morus notabilis]	Morus notabilis Uridine 5'-monophosphate synthase partial mRNA
Bp04g0089	SNP	--	--	Cellular Component: plastid (GO:0009536);;	--	--	--	--	--	Uncharacterized protein {ECO:0000313|EMBL:EXC01915.1} OS=Morus notabilis PE=4 SV=1	S	Function unknown	hypothetical protein L484_018827 [Morus notabilis]	Morus mongolica chloroplast, complete genome
Bp04g0110	SNP	--	--	--	--	--	--	--	--	Uncharacterized protein {ECO:0000313|EMBL:EXC33814.1} OS=Morus notabilis PE=4 SV=1	--	--	hypothetical protein L484_015552 [Morus notabilis]	Morus notabilis hypothetical protein partial mRNA
Bp04g0111	SNP	--	--	--	--	--	--	--	--	Uncharacterized protein {ECO:0000313|EMBL:KGN53990.1} OS=Cucumis sativus (Cucumber) PE=4 SV=1	S	Function unknown	hypothetical protein MTR_5g051170 [Medicago truncatula]	Medicago truncatula hypothetical protein (MTR_5g051170) mRNA, complete cds
Bp04g0331	SNP	--	--	Biological Process: cellular protein modification process (GO:0006464);; Molecular Function: kinase activity (GO:0016301);; Molecular Function: oxidoreductase activity (GO:0016491);; Molecular Function: ligase activity (GO:0016874);; Molecular Function: transition metal ion binding (GO:0046914);; Molecular Function: organic cyclic compound binding (GO:0097159);; Molecular Function: heterocyclic c…	--	[R]	General function prediction only	gag-polypeptide of LTR copia-type	Endonuclease OS=Nicotiana tabacum (Common tobacco) PE=2 SV=1	Retrovirus-related Pol polyprotein from transposon TNT 1-94 {ECO:0000313|EMBL:EXB62506.1} OS=Morus notabilis PE=4 SV=1	R	General function prediction only	Retrovirus-related Pol polyprotein from transposon TNT 1-94 [Morus notabilis]	Morus notabilis Retrovirus-related Pol polyprotein from transposon TNT 1-94 partial mRNA
Bp04g0332	SNP	--	--	Molecular Function: aspartic-type endopeptidase activity (GO:0004190);; Cellular Component: nucleus (GO:0005634);; Cellular Component: integral component of plasma membrane (GO:0005887);; Biological Process: regulation of DNA replication (GO:0006275);; Biological Process: DNA methylation (GO:0006306);; Biological Process: chromatin silencing (GO:0006342);; Biological Process: cell-cell signaling …	K04505|0|pper:PRUPE_ppa005461mg|hypothetical protein; K04505 presenilin 1 [EC:3.4.23.-] (A)	[T]	Signal transduction mechanisms	Presenilin	Presenilin-like protein At1g08700 GN=At1g08700 OS=Arabidopsis thaliana (Mouse-ear cress) PE=1 SV=1	Presenilin {ECO:0000256|RuleBase:RU361148} OS=Morus notabilis PE=3 SV=1	T	Signal transduction mechanisms	Presenilin-like protein [Morus notabilis]	Morus notabilis Presenilin-like protein partial mRNA
Bp04g0437	SNP	--	--	--	--	[R]	General function prediction only	--	--	Senescence-associated protein, putative {ECO:0000313|EMBL:KEH16988.1} OS=Medicago truncatula (Barrel medic) PE=4 SV=1	S	Function unknown	hypothetical protein MTR_5g050970 [Medicago truncatula]	Boehmeria macrophylla var. scabrella 26S ribosomal RNA gene, partial sequence
Bp04g0438	SNP	--	--	--	K01191|2.71108e-43|mdm:103411291|lysosomal alpha-mannosidase-like; K01191 alpha-mannosidase [EC:3.2.1.24] (A)	--	--	--	--	Uncharacterized protein {ECO:0000313|EMBL:EMT25146.1} OS=Aegilops tauschii (Tausch's goatgrass) PE=4 SV=1	S	Function unknown	hypothetical protein F775_27689 [Aegilops tauschii]	PREDICTED: Malus x domestica lysosomal alpha-mannosidase-like (LOC103411291), mRNA
Bp04g0439	SNP	--	--	Molecular Function: endonuclease activity (GO:0004519);;	--	--	--	--	--	Uncharacterized protein {ECO:0000313|EMBL:EXC10888.1} OS=Morus notabilis PE=4 SV=1	S	Function unknown	hypothetical protein L484_002552 [Morus notabilis]	Morus notabilis hypothetical protein partial mRNA
Bp04g0463	SNP	[L]	Replication, recombination and repair	--	--	[R]	General function prediction only	Integrase core domain	RNA-directed DNA polymerase homolog OS=Oenothera berteroana (Bertero&apos;s evening primrose) PE=4 SV=1	Uncharacterized protein {ECO:0000313|EMBL:KDP35540.1} OS=Jatropha curcas (Barbados nut) PE=4 SV=1	L	Replication, recombination and repair	PREDICTED: uncharacterized protein LOC103950527 [Pyrus x bretschneideri]	PREDICTED: Citrus sinensis uncharacterized LOC102611294 (LOC102611294), mRNA
Bp04g0464	SNP	[E]	Amino acid transport and metabolism	Molecular Function: 5-methyltetrahydropteroyltriglutamate-homocysteine S-methyltransferase activity (GO:0003871);; Molecular Function: copper ion binding (GO:0005507);; Cellular Component: peroxisome (GO:0005777);; Cellular Component: cytosol (GO:0005829);; Cellular Component: plasma membrane (GO:0005886);; Molecular Function: zinc ion binding (GO:0008270);; Molecular Function: methionine synthas…	K00549|0|pper:PRUPE_ppa001783mg|hypothetical protein; K00549 5-methyltetrahydropteroyltriglutamate--homocysteine methyltransferase [EC:2.1.1.14] (A)	[E]	Amino acid transport and metabolism	Cobalamin-independent synthase, Catalytic domain	5-methyltetrahydropteroyltriglutamate--homocysteine methyltransferase GN=METE OS=Catharanthus roseus (Madagascar periwinkle) PE=2 SV=1	Uncharacterized protein {ECO:0000313|EMBL:EMJ05465.1} OS=Prunus persica (Peach) PE=3 SV=1	E	Amino acid transport and metabolism	PREDICTED: 5-methyltetrahydropteroyltriglutamate--homocysteine methyltransferase 1 isoform X1 [Populus euphratica]	Prunus persica hypothetical protein (PRUPE_ppa001783mg) mRNA, complete cds
Bp04g0470	SNP	--	--	Molecular Function: DNA binding (GO:0003677);; Biological Process: DNA recombination (GO:0006310);; Molecular Function: zinc ion binding (GO:0008270);; Biological Process: DNA integration (GO:0015074);;	--	[R]	General function prediction only	Reverse transcriptase (RNA-dependent DNA polymerase)	Endonuclease OS=Nicotiana tabacum (Common tobacco) PE=2 SV=1	Uncharacterized protein {ECO:0000313|EMBL:EXB77770.1} OS=Morus notabilis PE=4 SV=1	R	General function prediction only	hypothetical protein L484_000113 [Morus notabilis]	Morus notabilis hypothetical protein partial mRNA
Bp04g0471	SNP	--	--	--	K14516|5.99477e-06|crb:CARUB_v10014553mg|hypothetical protein; K14516 ethylene-responsive transcription factor 1 (A)	--	--	--	Ethylene-responsive transcription factor 1B GN=K14B15.15 OS=Arabidopsis thaliana (Mouse-ear cress) PE=1 SV=2	Uncharacterized protein {ECO:0000313|EMBL:KDP22469.1} OS=Jatropha curcas (Barbados nut) PE=4 SV=1	--	--	--	Morus notabilis Ethylene-responsive transcription factor 3 partial mRNA
Bp04g0489	SNP	[L]	Replication, recombination and repair	Molecular Function: DNA binding (GO:0003677);; Molecular Function: RNA binding (GO:0003723);; Molecular Function: RNA-directed DNA polymerase activity (GO:0003964);; Molecular Function: aspartic-type endopeptidase activity (GO:0004190);; Biological Process: RNA-dependent DNA biosynthetic process (GO:0006278);; Biological Process: DNA recombination (GO:0006310);; Biological Process: proteolysis (G…	--	[R]	General function prediction only	Integrase core domain	--	DNA/RNA polymerases superfamily protein, putative {ECO:0000313|EMBL:EOY19685.1} OS=Theobroma cacao (Cacao) PE=4 SV=1	R	General function prediction only	DNA/RNA polymerases superfamily protein, putative [Theobroma cacao]	Theobroma cacao DNA/RNA polymerases superfamily protein, putative (TCM_044877) mRNA, complete cds
Bp04g0490	SNP	--	--	--	--	--	--	--	--	Retropepsin-like protein {ECO:0000313|EMBL:AFN88198.1} OS=Phaseolus vulgaris (Kidney bean) PE=4 SV=1	--	--	PREDICTED: uncharacterized protein LOC102610671 [Citrus sinensis]	PREDICTED: Citrus sinensis uncharacterized LOC102610671 (LOC102610671), mRNA
Bp04g0571	SNP	--	--	Biological Process: protein import into nucleus, docking (GO:0000059);; Cellular Component: nuclear pore (GO:0005643);; Cellular Component: cytoplasm (GO:0005737);; Biological Process: protein glycosylation (GO:0006486);; Molecular Function: Ran GTPase binding (GO:0008536);; Molecular Function: protein transporter activity (GO:0008565);; Biological Process: gravitropism (GO:0009630);;	K18460|0|rcu:RCOM_0622010|Exportin-7, putative; K18460 exportin-7 (A)	[YU]	--	--	--	Exportin-7, putative {ECO:0000313|EMBL:EEF36832.1} OS=Ricinus communis (Castor bean) PE=4 SV=1	Y	Nuclear structure	PREDICTED: exportin-7 isoform X1 [Nelumbo nucifera]	PREDICTED: Vitis vinifera exportin-7-like (LOC100265499), transcript variant X1, mRNA
Bp04g1798	SNP	[O]	Posttranslational modification, protein turnover, chaperones	Biological Process: protein ubiquitination (GO:0016567);;	K08770|0|bdi:100841406|polyubiquitin; K08770 ubiquitin C (A)	[OR]	--	Ubiquitin family	Ubiquitin (Precursor) GN=PCUBI4-2 OS=Petroselinum crispum (Parsley) PE=3 SV=1	Polyubiquitin 3 {ECO:0000313|EMBL:KEH31009.1} OS=Medicago truncatula (Barrel medic) PE=4 SV=1	O	Posttranslational modification, protein turnover, chaperones	polyubiquitin 3 [Medicago truncatula]	PREDICTED: Eucalyptus grandis polyubiquitin-like (LOC104445745), misc_RNA
Bp05g0309	SNP	[Z]	Cytoskeleton	Molecular Function: nucleotide binding (GO:0000166);; Cellular Component: microtubule cytoskeleton (GO:0015630);; Cellular Component: protein complex (GO:0043234);; Cellular Component: cytoskeletal part (GO:0044430);;	K10400|0|pper:PRUPE_ppa000411mg|hypothetical protein; K10400 kinesin family member 15 (A)	--	--	Kinesin-related	Kinesin-like protein KIN12B GN=MDB19.16 OS=Arabidopsis thaliana (Mouse-ear cress) PE=1 SV=1	Kinesin-like protein {ECO:0000256|RuleBase:RU000394} OS=Morus notabilis PE=3 SV=1	Z	Cytoskeleton	Kinesin-like protein KIF15 [Morus notabilis]	Morus notabilis Kinesin-like protein KIF15 partial mRNA
Bp05g0310	SNP	[O]	Posttranslational modification, protein turnover, chaperones	Cellular Component: integral component of membrane (GO:0016021);;	K17790|2.28774e-99|pxb:103928127|mitochondrial import inner membrane translocase subunit TIM22-2-like; K17790 mitochondrial import inner membrane translocase subunit TIM22 (A)	[U]	Intracellular trafficking, secretion, and vesicular transport	Tim17/Tim22/Tim23/Pmp24 family	Mitochondrial import inner membrane translocase subunit TIM22-3 GN=TIM22-3 OS=Arabidopsis thaliana (Mouse-ear cress) PE=2 SV=1	Uncharacterized protein {ECO:0000313|EMBL:EXB67445.1} OS=Morus notabilis PE=4 SV=1	U	Intracellular trafficking, secretion, and vesicular transport	hypothetical protein L484_009525 [Morus notabilis]	Morus notabilis hypothetical protein partial mRNA
Bp05g0487	SNP	[O]	Posttranslational modification, protein turnover, chaperones	Cellular Component: nucleus (GO:0005634);; Cellular Component: cytoplasm (GO:0005737);; Biological Process: cellular protein modification process (GO:0006464);; Biological Process: aging (GO:0007568);; Biological Process: response to salicylic acid (GO:0009751);;	K08770|0|sly:101256039|polyubiquitin; K08770 ubiquitin C (A)	[OR]	--	Ubiquitin family	NEDD8-like protein RUB2 (Precursor) GN=T20F21.24 OS=Arabidopsis thaliana (Mouse-ear cress) PE=1 SV=3	Uncharacterized protein {ECO:0000313|EnsemblPlants:Si016746m} OS=Setaria italica (Foxtail millet) PE=4 SV=1	O	Posttranslational modification, protein turnover, chaperones	PREDICTED: polyubiquitin-like isoform X1 [Nicotiana tomentosiformis]	PREDICTED: Sesamum indicum polyubiquitin (LOC105176719), mRNA
Bp05g1003	SNP	--	--	Molecular Function: inorganic diphosphatase activity (GO:0004427);; Cellular Component: mitochondrion (GO:0005739);; Cellular Component: plasma membrane (GO:0005886);; Biological Process: response to water deprivation (GO:0009414);; Biological Process: response to salt stress (GO:0009651);; Molecular Function: hydrogen-translocating pyrophosphatase activity (GO:0009678);; Cellular Component: plan…	K01507|0|pop:POPTR_0006s06180g|Pyrophosphate-energized vacuolar membrane proton pump family protein; K01507 inorganic pyrophosphatase [EC:3.6.1.1] (A)	--	--	Inorganic H+ pyrophosphatase	Pyrophosphate-energized vacuolar membrane proton pump OS=Vigna radiata var. radiata (Mung bean) PE=1 SV=4	Pyrophosphate-energized vacuolar membrane proton pump {ECO:0000313|EMBL:EXB66631.1} OS=Morus notabilis PE=3 SV=1	S	Function unknown	Pyrophosphate-energized vacuolar membrane proton pump [Morus notabilis]	Morus notabilis Pyrophosphate-energized vacuolar membrane proton pump partial mRNA
Bp05g1283	SNP	[E]	Amino acid transport and metabolism	Molecular Function: serine-type carboxypeptidase activity (GO:0004185);; Cellular Component: vacuole (GO:0005773);; Biological Process: proteolysis (GO:0006508);;	K16297|0|fve:101295740|serine carboxypeptidase-like 29-like isoform 1; K16297 serine carboxypeptidase-like clade II [EC:3.4.16.-] (A)	[OE]	--	Serine carboxypeptidase	Serine carboxypeptidase-like 29 (Precursor) OS=Arabidopsis thaliana (Mouse-ear cress) PE=2 SV=1	Carboxypeptidase {ECO:0000256|RuleBase:RU361156} OS=Morus notabilis PE=3 SV=1	O	Posttranslational modification, protein turnover, chaperones	Serine carboxypeptidase-like 29 [Morus notabilis]	Morus notabilis Serine carboxypeptidase-like 29 partial mRNA
Bp05g1302	SNP	[R]	General function prediction only	--	K07297|1.00703e-160|tcc:TCM_038440|Heptahelical transmembrane protein2; K07297 adiponectin receptor (A)	[RT]	--	Haemolysin-III related	Heptahelical transmembrane protein 2 GN=HHP2 OS=Arabidopsis thaliana (Mouse-ear cress) PE=2 SV=1	ADIPOR-like receptor {ECO:0000313|EMBL:EXB57991.1} OS=Morus notabilis PE=4 SV=1	T	Signal transduction mechanisms	ADIPOR-like receptor [Morus notabilis]	Morus notabilis ADIPOR-like receptor partial mRNA
Bp05g1303	SNP	--	--	Biological Process: transcription, DNA-templated (GO:0006351);; Biological Process: response to stress (GO:0006950);; Biological Process: response to abiotic stimulus (GO:0009628);; Biological Process: regulation of biological process (GO:0050789);; Biological Process: response to oxygen-containing compound (GO:1901700);;	K09285|1.65909e-180|pper:PRUPE_ppa023152mg|hypothetical protein; K09285 AP2-like factor, ANT lineage (A)	--	--	AP2 domain	AP2-like ethylene-responsive transcription factor At1g16060 GN=At1g16060 OS=Arabidopsis thaliana (Mouse-ear cress) PE=2 SV=1	AP2-like ethylene-responsive transcription factor {ECO:0000313|EMBL:EXC04632.1} OS=Morus notabilis PE=4 SV=1	K	Transcription	AP2-like ethylene-responsive transcription factor [Morus notabilis]	Morus notabilis AP2-like ethylene-responsive transcription factor partial mRNA
Bp05g1593	SNP	--	--	Molecular Function: ATP binding (GO:0005524);; Biological Process: obsolete ATP catabolic process (GO:0006200);; Biological Process: ATP biosynthetic process (GO:0006754);; Biological Process: cation transport (GO:0006812);; Molecular Function: hydrogen-exporting ATPase activity, phosphorylative mechanism (GO:0008553);; Cellular Component: integral component of membrane (GO:0016021);; Molecular F…	K01535|0|cit:102616096|plasma membrane ATPase 4-like; K01535 H+-transporting ATPase [EC:3.6.3.6] (A)	[P]	Inorganic ion transport and metabolism	E1-E2 ATPase	Plasma membrane ATPase 4 GN=PMA4 OS=Nicotiana plumbaginifolia (Leadwort-leaved tobacco) PE=2 SV=1	Plasma membrane ATPase 4 {ECO:0000313|EMBL:EXB55378.1} OS=Morus notabilis PE=3 SV=1	P	Inorganic ion transport and metabolism	Plasma membrane ATPase 4 [Morus notabilis]	Morus notabilis Plasma membrane ATPase 4 partial mRNA
Bp06g0357	SNP	[P]	Inorganic ion transport and metabolism	Cellular Component: late endosome (GO:0005770);; Biological Process: regulation of pH (GO:0006885);; Molecular Function: sodium:proton antiporter activity (GO:0015385);; Cellular Component: integral component of membrane (GO:0016021);; Biological Process: sodium ion transmembrane transport (GO:0035725);;	--	[P]	Inorganic ion transport and metabolism	Sodium/hydrogen exchanger family	Cation/H(+) antiporter 18 GN=CHX18 OS=Arabidopsis thaliana (Mouse-ear cress) PE=2 SV=1	Cation/H(+) antiporter 18 {ECO:0000313|EMBL:EXC10830.1} OS=Morus notabilis PE=4 SV=1	P	Inorganic ion transport and metabolism	Cation/H(+) antiporter 18 [Morus notabilis]	Morus notabilis Cation/H(+) antiporter 18 partial mRNA
Bp06g0612	SNP	[E]	Amino acid transport and metabolism	Molecular Function: 3-isopropylmalate dehydratase activity (GO:0003861);; Biological Process: leucine biosynthetic process (GO:0009098);; Cellular Component: 3-isopropylmalate dehydratase complex (GO:0009316);;	K01704|2.72921e-121|cmo:103482595|3-isopropylmalate dehydratase small subunit 3-like; K01704 3-isopropylmalate/(R)-2-methylmalate dehydratase small subunit [EC:4.2.1.33 4.2.1.35] (A)	[E]	Amino acid transport and metabolism	Aconitase C-terminal domain	3-isopropylmalate dehydratase small subunit 3 (Precursor) GN=At2g43090 OS=Arabidopsis thaliana (Mouse-ear cress) PE=1 SV=1	Uncharacterized protein {ECO:0000313|EMBL:ESW07727.1} OS=Phaseolus vulgaris (Kidney bean) PE=4 SV=1	E	Amino acid transport and metabolism	PREDICTED: 3-isopropylmalate dehydratase small subunit 3-like [Cucumis melo]	Morus notabilis 3-isopropylmalate dehydratase small subunit partial mRNA
Bp06g1198	SNP	--	--	--	--	--	--	--	--	Transmembrane protein, putative {ECO:0000313|EMBL:KEH16990.1} OS=Medicago truncatula (Barrel medic) PE=4 SV=1	S	Function unknown	hypothetical protein glysoja_046946 [Glycine soja]	Licania heteromorpha 26S-18S ribosomal RNA intergenic spacer, partial sequence; 18S ribosomal RNA gene, internal transcribed spacer 1, 5.8S ribosomal RNA gene, internal transcribed spacer 2, and 26S ribosomal RNA gene, complete sequence; and 26S-18S ribosomal RNA intergenic spacer, partial sequence
Bp06g1200	SNP	--	--	Cellular Component: extracellular region (GO:0005576);; Biological Process: plant-type cell wall organization (GO:0009664);; Cellular Component: membrane (GO:0016020);;	--	--	--	Pollen allergen	Expansin-A8 (Precursor) GN=T2P4.4 OS=Arabidopsis thaliana (Mouse-ear cress) PE=2 SV=1	Alpha-expansin 1 {ECO:0000313|EMBL:AEN70887.1} OS=Gossypium aridum (American cotton) PE=3 SV=1	R	General function prediction only	PREDICTED: expansin-A2-like [Fragaria vesca subsp. vesca]	PREDICTED: Fragaria vesca subsp. vesca expansin-A2-like (LOC101298233), mRNA
Bp06g1417	SNP	--	--	Cellular Component: chloroplast thylakoid membrane (GO:0009535);; Biological Process: response to blue light (GO:0009637);; Biological Process: photosynthesis, light harvesting (GO:0009765);; Cellular Component: chloroplast envelope (GO:0009941);; Biological Process: response to red light (GO:0010114);; Biological Process: response to far red light (GO:0010218);; Cellular Component: plastoglobule…	K08915|0|rcu:RCOM_0644360|chlorophyll A/B binding protein, putative; K08915 light-harvesting complex II chlorophyll a/b binding protein 4 (A)	--	--	Chlorophyll A-B binding protein	Chlorophyll a-b binding protein CP29.2, chloroplastic (Precursor) GN=LHCB4.2 OS=Arabidopsis thaliana (Mouse-ear cress) PE=1 SV=1	Uncharacterized protein {ECO:0000313|EMBL:EXC23662.1} OS=Morus notabilis PE=4 SV=1	G	Carbohydrate transport and metabolism	hypothetical protein L484_015572 [Morus notabilis]	Morus notabilis hypothetical protein partial mRNA
Bp06g1646	SNP	--	--	--	--	--	--	--	--	Uncharacterized protein {ECO:0000313|EMBL:ACN31557.1} OS=Zea mays (Maize) PE=2 SV=1	R	General function prediction only	hypothetical protein E5Q_03049 [Mixia osmundae IAM 14324]	Byblis gigantea 26S ribosomal RNA gene, complete sequence
Bp06g1648	SNP	--	--	--	--	--	--	--	--	Uncharacterized protein {ECO:0000313|EnsemblPlants:GLYMA13G12010.1} OS=Glycine max (Soybean) PE=4 SV=1	S	Function unknown	hypothetical protein EUTSA_v10028188mg [Eutrema salsugineum]	Eutrema salsugineum hypothetical protein (EUTSA_v10028070mg) mRNA, complete cds
Bp06g1692	SNP	--	--	Molecular Function: endonuclease activity (GO:0004519);;	--	--	--	--	--	Uncharacterized protein {ECO:0000313|EMBL:KEH16995.1} OS=Medicago truncatula (Barrel medic) PE=4 SV=1	--	--	PREDICTED: uncharacterized protein LOC103956333 [Pyrus x bretschneideri]	PREDICTED: Cucumis sativus uncharacterized LOC101209973 (LOC101209973), misc_RNA
Bp06g1921	SNP	[IQR]	--	--	K08081|1.11651e-130|mdm:103413784|tropinone reductase homolog; K08081 Tropinone reductase 1 [EC:1.1.1.206] (A)	[R]	General function prediction only	short chain dehydrogenase	Tropinone reductase homolog OS=Datura stramonium (Jimsonweed) PE=2 SV=1	Tropinone reductase-like protein {ECO:0000313|EMBL:EXB36737.1} OS=Morus notabilis PE=4 SV=1	Q	Secondary metabolites biosynthesis, transport and catabolism	Tropinone reductase-like protein [Morus notabilis]	Morus notabilis Tropinone reductase-like protein partial mRNA
Bp06g1922	SNP	--	--	--	--	[K]	Transcription	Associated with HOX	BEL1-like homeodomain protein 9 GN=At5g02030 OS=Arabidopsis thaliana (Mouse-ear cress) PE=1 SV=1	BEL1-like homeodomain protein 9 {ECO:0000313|EMBL:EXB36701.1} OS=Morus notabilis PE=4 SV=1	K	Transcription	BEL1-like homeodomain protein 9 [Morus notabilis]	Morus notabilis BEL1-like homeodomain protein 9 partial mRNA
Bp07g0178	SNP	[C]	Energy production and conversion	Biological Process: cell morphogenesis (GO:0000902);; Cellular Component: mitochondrial respiratory chain complex I (GO:0005747);; Biological Process: mitochondrial electron transport, NADH to ubiquinone (GO:0006120);; Biological Process: N-terminal protein myristoylation (GO:0006499);; Biological Process: ubiquitin-dependent protein catabolic process (GO:0006511);; Molecular Function: NADH dehyd…	K03942|0|mus:103987388|NADH dehydrogenase [ubiquinone] flavoprotein 1, mitochondrial; K03942 NADH dehydrogenase (ubiquinone) flavoprotein 1 [EC:1.6.5.3 1.6.99.3] (A)	[C]	Energy production and conversion	Respiratory-chain NADH dehydrogenase 51 Kd subunit	NADH dehydrogenase [ubiquinone] flavoprotein 1, mitochondrial (Precursor) GN=At5g08530 OS=Arabidopsis thaliana (Mouse-ear cress) PE=1 SV=1	NADH dehydrogenase [ubiquinone] flavoprotein 1 {ECO:0000313|EMBL:EXB94989.1} OS=Morus notabilis PE=4 SV=1	C	Energy production and conversion	PREDICTED: NADH dehydrogenase [ubiquinone] flavoprotein 1, mitochondrial [Musa acuminata subsp. malaccensis]	Morus notabilis NADH dehydrogenase [ubiquinone] flavoprotein 1 partial mRNA
Bp07g0322	SNP	[E]	Amino acid transport and metabolism	Molecular Function: catalytic activity (GO:0003824);; Biological Process: biosynthetic process (GO:0009058);; Molecular Function: pyridoxal phosphate binding (GO:0030170);;	K14272|0|mdm:103403075|glutamate--glyoxylate aminotransferase 2; K14272 glutamate--glyoxylate aminotransferase [EC:2.6.1.4 2.6.1.2 2.6.1.44 2.6.1.-] (A)	[E]	Amino acid transport and metabolism	Aminotransferase class I and II	Glutamate--glyoxylate aminotransferase 2 OS=Arabidopsis thaliana (Mouse-ear cress) PE=1 SV=1	Glutamate--glyoxylate aminotransferase 2 {ECO:0000313|EMBL:EXB82522.1} OS=Morus notabilis PE=4 SV=1	E	Amino acid transport and metabolism	Glutamate--glyoxylate aminotransferase 2 [Morus notabilis]	Morus notabilis Glutamate--glyoxylate aminotransferase 2 partial mRNA
Bp07g0332	SNP	[J]	Translation, ribosomal structure and biogenesis	Molecular Function: structural constituent of ribosome (GO:0003735);; Cellular Component: ribosome (GO:0005840);; Biological Process: translation (GO:0006412);;	K02900|2.50229e-99|csv:101229708|60S ribosomal protein L27a-3-like; K02900 large subunit ribosomal protein L27Ae (A)	[J]	Translation, ribosomal structure and biogenesis	Ribosomal protein L18e/L15	60S ribosomal protein L27a-3 OS=Arabidopsis thaliana (Mouse-ear cress) PE=2 SV=2	Uncharacterized protein {ECO:0000313|EMBL:KDP31039.1} OS=Jatropha curcas (Barbados nut) PE=3 SV=1	J	Translation, ribosomal structure and biogenesis	hypothetical protein JCGZ_11415 [Jatropha curcas]	Morus notabilis hypothetical protein partial mRNA
Bp07g1229	SNP	--	--	Molecular Function: nucleotide binding (GO:0000166);; Cellular Component: chloroplast (GO:0009507);;	--	--	--	--	Protein Ycf2 {ECO:0000255|HAMAP-Rule:MF_01330} GN=MoinCp082 OS=Morus indica (Mulberry) PE=3 SV=1	Ycf2 {ECO:0000313|EMBL:ACY07930.1} (Fragment) OS=Cynomorium songaricum PE=4 SV=1	--	--	Ycf2 [Cynomorium songaricum]	Morus mongolica chloroplast, complete genome
Bp07g1230	SNP	[J]	Translation, ribosomal structure and biogenesis	Molecular Function: structural constituent of ribosome (GO:0003735);; Biological Process: translation (GO:0006412);; Cellular Component: chloroplast (GO:0009507);; Cellular Component: large ribosomal subunit (GO:0015934);; Molecular Function: transferase activity (GO:0016740);; Molecular Function: rRNA binding (GO:0019843);;	K02886|1.13938e-52|atr:s00543p00002030|AMTR_s00543p00002030; hypothetical protein; K02886 large subunit ribosomal protein L2 (A)	[J]	Translation, ribosomal structure and biogenesis	Ribosomal Proteins L2, C-terminal domain	50S ribosomal protein L2, chloroplastic GN=rpl2-B OS=Morus indica (Mulberry) PE=3 SV=1	50S ribosomal protein L2 {ECO:0000313|EMBL:EXC28024.1} OS=Morus notabilis PE=4 SV=1	J	Translation, ribosomal structure and biogenesis	50S ribosomal protein L2 [Morus notabilis]	Morus mongolica chloroplast, complete genome
Bp07g1231	SNP	--	--	--	--	[S]	Function unknown	Glycolipid transfer protein (GLTP)	--	Glycolipid transfer protein (GLTP) family protein {ECO:0000313|EMBL:EOY02090.1} OS=Theobroma cacao (Cacao) PE=4 SV=1	S	Function unknown	PREDICTED: ceramide-1-phosphate transfer protein [Cucumis melo]	Morus notabilis hypothetical protein partial mRNA
Bp07g1611	SNP	--	--	Molecular Function: ubiquitin-protein transferase activity (GO:0004842);; Biological Process: ubiquitin-dependent protein catabolic process (GO:0006511);; Biological Process: protein ubiquitination (GO:0016567);; Biological Process: negative regulation of transcription, DNA-templated (GO:0045892);;	--	[R]	General function prediction only	Galactose oxidase, central domain	F-box/kelch-repeat protein At1g51550 GN=At1g51550 OS=Arabidopsis thaliana (Mouse-ear cress) PE=2 SV=1	F-box/kelch-repeat protein {ECO:0000313|EMBL:EXB82936.1} OS=Morus notabilis PE=4 SV=1	R	General function prediction only	F-box/kelch-repeat protein [Morus notabilis]	Morus notabilis F-box/kelch-repeat protein partial mRNA
Bp07g1859	SNP	--	--	Molecular Function: endonuclease activity (GO:0004519);;	--	--	--	--	--	Uncharacterized protein {ECO:0000313|EMBL:KEH16995.1} OS=Medicago truncatula (Barrel medic) PE=4 SV=1	--	--	PREDICTED: uncharacterized protein LOC103956333 [Pyrus x bretschneideri]	PREDICTED: Pyrus x bretschneideri uncharacterized LOC103956333 (LOC103956333), mRNA
Bp07g1966	SNP	--	--	Molecular Function: structural constituent of ribosome (GO:0003735);; Cellular Component: ribosome (GO:0005840);; Biological Process: translation (GO:0006412);;	K02946|2.46647e-17|mtr:MTR_1g006120|Ribosomal protein S10; K02946 small subunit ribosomal protein S10 (A)	--	--	--	--	Uncharacterized protein {ECO:0000313|EMBL:EXB92316.1} OS=Morus notabilis PE=4 SV=1	--	--	hypothetical protein L484_004636 [Morus notabilis]	Morus notabilis hypothetical protein partial mRNA
Bp07g1972	SNP	--	--	Molecular Function: metal ion binding (GO:0046872);;	--	[R]	General function prediction only	Retrotransposon gag protein	--	Uncharacterized protein {ECO:0000313|EMBL:ERM93401.1} (Fragment) OS=Amborella trichopoda PE=4 SV=1	R	General function prediction only	PREDICTED: uncharacterized protein LOC102620238 [Citrus sinensis]	Amborella trichopoda hypothetical protein (AMTR_s05090p00005430) mRNA, partial cds
Bp07g1973	SNP	[C]	Energy production and conversion	Cellular Component: mitochondrion (GO:0005739);; Molecular Function: NADH dehydrogenase (ubiquinone) activity (GO:0008137);; Cellular Component: integral component of membrane (GO:0016021);; Biological Process: oxidation-reduction process (GO:0055114);;	--	[C]	Energy production and conversion	NADH dehydrogenase	NADH-ubiquinone oxidoreductase chain 1 GN=ND1 OS=Citrullus lanatus (Watermelon) PE=2 SV=1	Putative mitochondrial protein {ECO:0000313|EMBL:EXC33548.1} OS=Morus notabilis PE=4 SV=1	--	--	putative mitochondrial protein [Morus notabilis]	Morus notabilis putative mitochondrial protein partial mRNA
Bp07g1974	SNP	--	--	--	--	--	--	--	--	Uncharacterized protein {ECO:0000313|EMBL:EXC22243.1} OS=Morus notabilis PE=4 SV=1	S	Function unknown	hypothetical protein L484_011969 [Morus notabilis]	Morus notabilis hypothetical protein partial mRNA
Bp08g0465	SNP	[J]	Translation, ribosomal structure and biogenesis	Biological Process: ribosomal small subunit assembly (GO:0000028);; Molecular Function: structural constituent of ribosome (GO:0003735);; Biological Process: translation (GO:0006412);; Cellular Component: cytosolic small ribosomal subunit (GO:0022627);;	K02998|5.11299e-170|cam:101511450|40S ribosomal protein SA-like; K02998 small subunit ribosomal protein SAe (A)	[J]	Translation, ribosomal structure and biogenesis	Ribosomal protein S2	40S ribosomal protein SA {ECO:0000255|HAMAP-Rule:MF_03015} GN=RAP40 OS=Cicer arietinum (Chickpea) PE=2 SV=1	40S ribosomal protein SA {ECO:0000256|HAMAP-Rule:MF_03015} OS=Morus notabilis PE=3 SV=1	J	Translation, ribosomal structure and biogenesis	PREDICTED: 40S ribosomal protein SA-like [Cicer arietinum]	Morus notabilis 40S ribosomal protein SA partial mRNA
Bp08g0552	SNP	[LKJ]	--	Molecular Function: nucleic acid binding (GO:0003676);; Molecular Function: ATP binding (GO:0005524);; Cellular Component: nucleolus (GO:0005730);; Cellular Component: cytosol (GO:0005829);; Cellular Component: plasma membrane (GO:0005886);; Molecular Function: ATP-dependent helicase activity (GO:0008026);; Cellular Component: plant-type cell wall (GO:0009505);; Biological Process: response to ca…	K03257|0|cit:102621232|eukaryotic initiation factor 4A-8-like; K03257 translation initiation factor 4A (A)	[J]	Translation, ribosomal structure and biogenesis	DEAD/DEAH box helicase	Eukaryotic initiation factor 4A-11 OS=Nicotiana tabacum (Common tobacco) PE=1 SV=1	Uncharacterized protein {ECO:0000313|EMBL:KDO65150.1} OS=Citrus sinensis (Sweet orange) PE=3 SV=1	J	Translation, ribosomal structure and biogenesis	hypothetical protein CICLE_v10025724mg [Citrus clementina]	Morus notabilis Eukaryotic initiation factor 4A-8 partial mRNA
Bp08g0745	SNP	[J]	Translation, ribosomal structure and biogenesis	Molecular Function: structural constituent of ribosome (GO:0003735);; Biological Process: translation (GO:0006412);; Molecular Function: rRNA binding (GO:0019843);; Cellular Component: cytosolic large ribosomal subunit (GO:0022625);; Molecular Function: metal ion binding (GO:0046872);;	K02922|1.40679e-58|csv:101225684|60S ribosomal protein L37-2-like; K02922 large subunit ribosomal protein L37e (A)	[J]	Translation, ribosomal structure and biogenesis	Ribosomal protein L37e	60S ribosomal protein L37-3 GN=RPL37C OS=Arabidopsis thaliana (Mouse-ear cress) PE=3 SV=1	Ribosomal protein L37 {ECO:0000256|RuleBase:RU000576} OS=Morus notabilis PE=3 SV=1	J	Translation, ribosomal structure and biogenesis	60S ribosomal protein L37-3 [Morus notabilis]	Morus notabilis 60S ribosomal protein L37-3 partial mRNA
Bp08g1345	SNP	[J]	Translation, ribosomal structure and biogenesis	Molecular Function: RNA binding (GO:0003723);; Molecular Function: structural constituent of ribosome (GO:0003735);; Cellular Component: nucleus (GO:0005634);; Biological Process: translation (GO:0006412);; Biological Process: response to cold (GO:0009409);; Cellular Component: chloroplast thylakoid membrane (GO:0009535);; Cellular Component: chloroplast stroma (GO:0009570);; Cellular Component: …	K02988|1.75671e-157|pxb:103933468|30S ribosomal protein S5, chloroplastic-like; K02988 small subunit ribosomal protein S5 (A)	[J]	Translation, ribosomal structure and biogenesis	Ribosomal protein S5, C-terminal domain	30S ribosomal protein S5, chloroplastic (Precursor) GN=rps5 OS=Arabidopsis thaliana (Mouse-ear cress) PE=1 SV=1	30S ribosomal protein S5 {ECO:0000313|EMBL:EXC18094.1} OS=Morus notabilis PE=3 SV=1	J	Translation, ribosomal structure and biogenesis	30S ribosomal protein S5 [Morus notabilis]	Morus notabilis 30S ribosomal protein S5 partial mRNA
Bp08g1410	SNP	[B]	Chromatin structure and dynamics	Cellular Component: nucleosome (GO:0000786);; Molecular Function: DNA binding (GO:0003677);; Cellular Component: nucleus (GO:0005634);; Biological Process: nucleosome assembly (GO:0006334);; Biological Process: cell proliferation (GO:0008283);; Cellular Component: plastid (GO:0009536);; Molecular Function: protein heterodimerization activity (GO:0046982);;	K11253|1.62076e-93|crb:CARUB_v10021660mg|hypothetical protein; K11253 histone H3 (A)	[B]	Chromatin structure and dynamics	Core histone H2A/H2B/H3/H4	Histone H3.2 GN=B34 OS=Nicotiana tabacum (Common tobacco) PE=1 SV=1	Uncharacterized protein {ECO:0000313|EMBL:EOA34158.1} (Fragment) OS=Capsella rubella PE=4 SV=1	B	Chromatin structure and dynamics	hypothetical protein CARUB_v10021660mg, partial [Capsella rubella]	Morus notabilis Histone partial mRNA
Bp08g1718	SNP	--	--	Cellular Component: mitochondrion (GO:0005739);; Cellular Component: chloroplast thylakoid membrane (GO:0009535);; Biological Process: response to blue light (GO:0009637);; Biological Process: photosynthesis, light harvesting (GO:0009765);; Cellular Component: chloroplast envelope (GO:0009941);; Biological Process: response to red light (GO:0010114);; Biological Process: response to far red light…	K08912|1.6734e-170|pop:POPTR_0011s02770g|POPTRDRAFT_568456; Chlorophyll a-b binding protein 2; K08912 light-harvesting complex II chlorophyll a/b binding protein 1 (A)	--	--	Chlorophyll A-B binding protein	Chlorophyll a-b binding protein 40, chloroplastic (Precursor) GN=CAB40 OS=Nicotiana tabacum (Common tobacco) PE=2 SV=1	Chlorophyll a-b binding protein 40 {ECO:0000313|EMBL:EXB69298.1} OS=Morus notabilis PE=4 SV=1	O	Posttranslational modification, protein turnover, chaperones	Chlorophyll a-b binding protein 40 [Morus notabilis]	Morus notabilis Chlorophyll a-b binding protein 40 partial mRNA
Bp08g1785	SNP	--	--	--	--	[R]	General function prediction only	Kelch motif	F-box/kelch-repeat protein At1g30090 GN=At1g30090 OS=Arabidopsis thaliana (Mouse-ear cress) PE=2 SV=1	F-box/kelch-repeat protein {ECO:0000313|EMBL:EXC29343.1} OS=Morus notabilis PE=4 SV=1	R	General function prediction only	F-box/kelch-repeat protein [Morus notabilis]	Morus notabilis F-box/kelch-repeat protein partial mRNA
Bp08g1786	SNP	--	--	--	--	--	--	--	--	Uncharacterized protein {ECO:0000313|EMBL:EXC29340.1} OS=Morus notabilis PE=4 SV=1	--	--	hypothetical protein L484_021648 [Morus notabilis]	Morus notabilis hypothetical protein partial mRNA
Bp08g1794	SNP	[C]	Energy production and conversion	Cellular Component: nucleus (GO:0005634);; Cellular Component: vacuole (GO:0005773);; Cellular Component: peroxisome (GO:0005777);; Cellular Component: chloroplast stroma (GO:0009570);; Molecular Function: FMN binding (GO:0010181);; Cellular Component: membrane (GO:0016020);; Molecular Function: oxidoreductase activity (GO:0016491);; Cellular Component: cytosolic ribosome (GO:0022626);; Cellular …	K11517|0|pxb:103945960|peroxisomal (S)-2-hydroxy-acid oxidase-like; K11517 (S)-2-hydroxy-acid oxidase [EC:1.1.3.15] (A)	[C]	Energy production and conversion	FMN-dependent dehydrogenase	Peroxisomal (S)-2-hydroxy-acid oxidase GLO1 GN=GLO1 OS=Arabidopsis thaliana (Mouse-ear cress) PE=1 SV=1	Putative uncharacterized protein {ECO:0000313|EMBL:CAN67413.1} OS=Vitis vinifera (Grape) PE=4 SV=1	C	Energy production and conversion	PREDICTED: peroxisomal (S)-2-hydroxy-acid oxidase GLO1 isoform X1 [Tarenaya hassleriana]	PREDICTED: Cucumis melo peroxisomal (S)-2-hydroxy-acid oxidase GLO1 (LOC103484358), transcript variant X2, mRNA
Bp08g1837	SNP	[H]	Coenzyme transport and metabolism	Biological Process: isoprenoid biosynthetic process (GO:0008299);; Molecular Function: transferase activity (GO:0016740);;	K14066|3.26388e-151|gmx:100792725|solanesyl diphosphate synthase 3, chloroplastic/mitochondrial-like; K14066 geranyl diphosphate synthase [EC:2.5.1.1] (A)	[H]	Coenzyme transport and metabolism	Polyprenyl synthetase	Solanesyl diphosphate synthase 3, chloroplastic/mitochondrial (Precursor) GN=T31E10.3 OS=Arabidopsis thaliana (Mouse-ear cress) PE=1 SV=1	Uncharacterized protein {ECO:0000313|EnsemblPlants:GLYMA05G21570.1} OS=Glycine max (Soybean) PE=3 SV=1	H	Coenzyme transport and metabolism	PREDICTED: solanesyl diphosphate synthase 3, chloroplastic/mitochondrial-like isoform X2 [Glycine max]	PREDICTED: Prunus mume solanesyl diphosphate synthase 3, chloroplastic/mitochondrial (LOC103325208), mRNA
Bp08g1838	SNP	--	--	--	--	[D]	Cell cycle control, cell division, chromosome partitioning	RNA recognition motif 2	Protein terminal ear1 GN=TE1 OS=Zea mays (Maize) PE=2 SV=1	Uncharacterized protein {ECO:0000313|EMBL:EXB44330.1} OS=Morus notabilis PE=4 SV=1	D	Cell cycle control, cell division, chromosome partitioning	hypothetical protein L484_020142 [Morus notabilis]	Morus notabilis hypothetical protein partial mRNA
Bp09g0108	SNP	[O]	Posttranslational modification, protein turnover, chaperones	Molecular Function: ATP binding (GO:0005524);; Cellular Component: nucleus (GO:0005634);; Cellular Component: multivesicular body (GO:0005771);; Biological Process: protein targeting to vacuole (GO:0006623);; Biological Process: fatty acid beta-oxidation (GO:0006635);; Biological Process: lipid transport (GO:0006869);; Biological Process: intra-Golgi vesicle-mediated transport (GO:0006891);; Biol…	K12196|0|pper:PRUPE_ppa005989mg|hypothetical protein; K12196 vacuolar protein-sorting-associated protein 4 (A)	[O]	Posttranslational modification, protein turnover, chaperones	ATPase family associated with various cellular activities (AAA)	Protein SUPPRESSOR OF K(+) TRANSPORT GROWTH DEFECT 1 {ECO:0000303|PubMed:17468262} OS=Arabidopsis thaliana (Mouse-ear cress) PE=1 SV=1	Vacuolar protein sorting-associated protein 4 {ECO:0000313|EMBL:EXB38467.1} OS=Morus notabilis PE=3 SV=1	O	Posttranslational modification, protein turnover, chaperones	Vacuolar protein sorting-associated protein 4 [Morus notabilis]	Morus notabilis Vacuolar protein sorting-associated protein 4 partial mRNA
Bp09g0216	SNP	--	--	--	--	[R]	General function prediction only	--	--	Athila retroelement ORF1 protein, putative {ECO:0000313|EMBL:KEH17257.1} OS=Medicago truncatula (Barrel medic) PE=4 SV=1	R	General function prediction only	hypothetical protein MTR_001s0023 [Medicago truncatula]	Olea europaea isolate 94313_B retrotransposon, complete sequence
Bp09g0217	SNP	--	--	--	--	--	--	--	Cyclin-dependent protein kinase inhibitor SMR3 GN=SMR3 OS=Arabidopsis thaliana (Mouse-ear cress) PE=2 SV=1	Uncharacterized protein {ECO:0000313|EMBL:EXC24896.1} OS=Morus notabilis PE=4 SV=1	--	--	hypothetical protein L484_011762 [Morus notabilis]	Morus notabilis hypothetical protein partial mRNA
Bp09g1282	SNP	[Z]	Cytoskeleton	Molecular Function: ATP binding (GO:0005524);; Cellular Component: cell wall (GO:0005618);; Cellular Component: nucleus (GO:0005634);; Cellular Component: cytoplasm (GO:0005737);; Cellular Component: cytoskeleton (GO:0005856);; Cellular Component: plasma membrane (GO:0005886);; Biological Process: root hair elongation (GO:0048767);;	K10355|0|cit:102625586|actin-like; K10355 actin, other eukaryote (A)	[Z]	Cytoskeleton	Actin	Actin-1 OS=Oryza sativa subsp. japonica (Rice) PE=2 SV=1	Uncharacterized protein {ECO:0000313|EMBL:EXC10640.1} OS=Morus notabilis PE=3 SV=1	Z	Cytoskeleton	hypothetical protein L484_025221 [Morus notabilis]	Morus notabilis hypothetical protein partial mRNA
Bp09g1303	SNP	[B]	Chromatin structure and dynamics	Cellular Component: nucleosome (GO:0000786);; Molecular Function: DNA binding (GO:0003677);; Cellular Component: nucleolus (GO:0005730);; Cellular Component: mitochondrion (GO:0005739);; Cellular Component: vacuolar membrane (GO:0005774);; Cellular Component: Golgi apparatus (GO:0005794);; Cellular Component: cytosol (GO:0005829);; Cellular Component: plasma membrane (GO:0005886);; Biological Pro…	K11254|1.80656e-65|pvu:PHAVU_011G163600g|hypothetical protein; K11254 histone H4 (A)	[B]	Chromatin structure and dynamics	Core histone H2A/H2B/H3/H4	Histone H4 OS=Glycine max (Soybean) PE=3 SV=1	Histone H4 {ECO:0000256|RuleBase:RU000528} OS=Zea mays (Maize) PE=3 SV=1	B	Chromatin structure and dynamics	hypothetical protein ZEAMMB73_313798 [Zea mays]	Morus notabilis Histone H4 partial mRNA
Bp09g1471	SNP	[O]	Posttranslational modification, protein turnover, chaperones	Cellular Component: cytoplasm (GO:0005737);;	K13113|1.48347e-45|mus:103984953|ubiquitin-like protein 5; K13113 ubiquitin-like protein 5 (A)	[O]	Posttranslational modification, protein turnover, chaperones	Ubiquitin family	Ubiquitin-like protein 5 GN=UBL5 OS=Arabidopsis thaliana (Mouse-ear cress) PE=3 SV=1	Uncharacterized protein {ECO:0000313|EMBL:KCW51380.1} (Fragment) OS=Eucalyptus grandis (Flooded gum) PE=4 SV=1	O	Posttranslational modification, protein turnover, chaperones	hypothetical protein EUGRSUZ_J00924, partial [Eucalyptus grandis]	Morus notabilis Ubiquitin-like protein 5 partial mRNA
Bp09g1641	SNP	[E]	Amino acid transport and metabolism	Molecular Function: cysteine synthase activity (GO:0004124);; Cellular Component: cytoplasm (GO:0005737);; Biological Process: cysteine biosynthetic process from serine (GO:0006535);; Molecular Function: beta-pyrazolylalanine synthase activity (GO:0047458);; Molecular Function: pyrazolylalanine synthase activity (GO:0050234);; Molecular Function: L-mimosine synthase activity (GO:0050461);;	K01738|0|pxb:103954443|cysteine synthase; K01738 cysteine synthase A [EC:2.5.1.47] (A)	[E]	Amino acid transport and metabolism	Pyridoxal-phosphate dependent enzyme	Cysteine synthase OS=Citrullus lanatus (Watermelon) PE=1 SV=1	Cysteine synthase {ECO:0000256|RuleBase:RU003985} OS=Morus notabilis PE=3 SV=1	E	Amino acid transport and metabolism	Cysteine synthase [Morus notabilis]	Morus notabilis Cysteine synthase partial mRNA
Bp09g1955	SNP	[P]	Inorganic ion transport and metabolism	Molecular Function: transporter activity (GO:0005215);; Biological Process: sodium ion transport (GO:0006814);; Cellular Component: membrane (GO:0016020);; Biological Process: transmembrane transport (GO:0055085);;	--	--	--	Sodium:sulfate symporter transmembrane region	Dicarboxylate transporter 1, chloroplastic (Precursor) GN=DIT1 OS=Arabidopsis thaliana (Mouse-ear cress) PE=1 SV=1	2-oxoglutarate/malate translocator {ECO:0000313|EMBL:EXB93302.1} OS=Morus notabilis PE=4 SV=1	P	Inorganic ion transport and metabolism	2-oxoglutarate/malate translocator [Morus notabilis]	Morus notabilis 2-oxoglutarate/malate translocator partial mRNA
Bp09g1974	SNP	--	--	Molecular Function: transporter activity (GO:0005215);; Molecular Function: copper ion binding (GO:0005507);; Cellular Component: cell wall (GO:0005618);; Cellular Component: nucleolus (GO:0005730);; Cellular Component: mitochondrial inner membrane (GO:0005743);; Cellular Component: vacuole (GO:0005773);; Cellular Component: plasma membrane (GO:0005886);; Cellular Component: chloroplast envelope …	K05863|0|pper:PRUPE_ppa006913mg|hypothetical protein; K05863 solute carrier family 25 (mitochondrial adenine nucleotide translocator), member 4/5/6/31 (A)	[C]	Energy production and conversion	Mitochondrial carrier protein	ADP,ATP carrier protein, mitochondrial (Precursor) GN=ANT OS=Solanum tuberosum (Potato) PE=2 SV=1	ADP,ATP carrier protein {ECO:0000313|EMBL:EXB93288.1} OS=Morus notabilis PE=3 SV=1	C	Energy production and conversion	ADP,ATP carrier protein [Morus notabilis]	Morus notabilis ADP,ATP carrier protein partial mRNA
Bp09g2090	SNP	[J]	Translation, ribosomal structure and biogenesis	Molecular Function: structural constituent of ribosome (GO:0003735);; Cellular Component: ribosome (GO:0005840);; Biological Process: translation (GO:0006412);;	K02925|0|sot:102590107|60S ribosomal protein L3-2-like; K02925 large subunit ribosomal protein L3e (A)	[J]	Translation, ribosomal structure and biogenesis	Ribosomal protein L3	60S ribosomal protein L3 GN=RPL3 OS=Oryza sativa subsp. japonica (Rice) PE=2 SV=2	60S ribosomal protein L3 {ECO:0000313|EMBL:EXB30757.1} OS=Morus notabilis PE=3 SV=1	J	Translation, ribosomal structure and biogenesis	60S ribosomal protein L3 [Morus notabilis]	Morus notabilis 60S ribosomal protein L3 partial mRNA
Bp10g0349	SNP	--	--	--	--	[S]	Function unknown	Domain of unknown function (DUF2431)	Uncharacterized protein At4g26485 GN=At4g26485 OS=Arabidopsis thaliana (Mouse-ear cress) PE=4 SV=1	Uncharacterized protein {ECO:0000313|EMBL:EXC15615.1} OS=Morus notabilis PE=4 SV=1	S	Function unknown	hypothetical protein L484_006879 [Morus notabilis]	Morus notabilis hypothetical protein partial mRNA
Bp10g0503	SNP	--	--	Cellular Component: photosystem I (GO:0009522);; Cellular Component: photosystem II (GO:0009523);; Cellular Component: chloroplast thylakoid membrane (GO:0009535);; Biological Process: photosynthesis, light harvesting (GO:0009765);; Cellular Component: integral component of membrane (GO:0016021);; Molecular Function: chlorophyll binding (GO:0016168);; Biological Process: protein-chromophore linka…	K08912|1.19785e-168|csv:101213845|chlorophyll a-b binding protein, chloroplastic-like; K08912 light-harvesting complex II chlorophyll a/b binding protein 1 (A)	--	--	Chlorophyll A-B binding protein	Chlorophyll a-b binding protein 21, chloroplastic (Precursor) GN=CAB21 OS=Nicotiana tabacum (Common tobacco) PE=2 SV=1	Putative chloroplast chlorophyll a/b-binding protein {ECO:0000313|EMBL:ABF17940.1} OS=Carya cathayensis PE=2 SV=1	O	Posttranslational modification, protein turnover, chaperones	putative chloroplast chlorophyll a/b-binding protein [Carya cathayensis]	PREDICTED: Prunus mume chlorophyll a-b binding protein of LHCII type 1-like (LOC103328795), mRNA
Bp10g0866	SNP	[M]	Cell wall/membrane/envelope biogenesis	Molecular Function: metalloendopeptidase activity (GO:0004222);; Biological Process: proteolysis (GO:0006508);; Biological Process: chloroplast organization (GO:0009658);; Cellular Component: chloroplast inner membrane (GO:0009706);;	--	--	--	Peptidase family M50	--	Putative zinc metalloprotease {ECO:0000313|EMBL:EXB37885.1} OS=Morus notabilis PE=4 SV=1	R	General function prediction only	Putative zinc metalloprotease [Morus notabilis]	Morus notabilis Putative zinc metalloprotease partial mRNA
Bp10g0867	SNP	--	--	Cellular Component: plastid (GO:0009536);;	--	--	--	--	--	Uncharacterized protein {ECO:0000313|EnsemblPlants:PGSC0003DMT400022655} OS=Solanum tuberosum (Potato) PE=4 SV=1	S	Function unknown	hypothetical protein NitoCp121 [Nicotiana tomentosiformis]	Campanula americana clone Contig3 chloroplast sequence
Bp10g0868	SNP	--	--	--	--	--	--	--	--	Uncharacterized protein {ECO:0000313|EnsemblPlants:PGSC0003DMT400074585} OS=Solanum tuberosum (Potato) PE=4 SV=1	S	Function unknown	hypothetical protein, partial [Arachis diogoi]	Lysimachia coreana voucher YNUH:YNUHPG002 plastid, complete genome
Bp10g0869	SNP	--	--	--	--	[R]	General function prediction only	gag-polyprotein putative aspartyl protease	--	Uncharacterized protein {ECO:0000313|EMBL:EPS69639.1} OS=Genlisea aurea PE=4 SV=1	R	General function prediction only	PREDICTED: uncharacterized protein LOC102610671 [Citrus sinensis]	PREDICTED: Citrus sinensis uncharacterized LOC102610671 (LOC102610671), mRNA
Bp10g1419	SNP	[L]	Replication, recombination and repair	Biological Process: cytokinesis by cell plate formation (GO:0000911);; Molecular Function: DNA binding (GO:0003677);; Molecular Function: DNA helicase activity (GO:0003678);; Molecular Function: ATP binding (GO:0005524);; Cellular Component: nucleus (GO:0005634);; Cellular Component: cytosol (GO:0005829);; Biological Process: acetyl-CoA metabolic process (GO:0006084);; Biological Process: DNA unw…	K02540|0|vvi:100266163|DNA replication licensing factor MCM2; K02540 DNA replication licensing factor MCM2 [EC:3.6.4.12] (A)	[L]	Replication, recombination and repair	MCM2/3/5 family	DNA replication licensing factor MCM2 GN=OsI_36121 OS=Oryza sativa subsp. indica (Rice) PE=3 SV=1	DNA replication licensing factor mcm2 {ECO:0000313|EMBL:EXB86765.1} OS=Morus notabilis PE=3 SV=1	L	Replication, recombination and repair	DNA replication licensing factor mcm2 [Morus notabilis]	Morus notabilis DNA replication licensing factor mcm2 partial mRNA
Bp10g1600	SNP	[O]	Posttranslational modification, protein turnover, chaperones	Molecular Function: structural constituent of ribosome (GO:0003735);; Cellular Component: nucleus (GO:0005634);; Biological Process: translation (GO:0006412);; Cellular Component: cytosolic small ribosomal subunit (GO:0022627);; Molecular Function: metal ion binding (GO:0046872);;	K02977|8.3441e-104|cit:102610115|ubiquitin-40S ribosomal protein S27a-like; K02977 small subunit ribosomal protein S27Ae (A)	[J]	Translation, ribosomal structure and biogenesis	Ubiquitin family	40S ribosomal protein S27a (Precursor) GN=UBI3 OS=Solanum tuberosum (Potato) PE=2 SV=2	Ubiquitin extension protein {ECO:0000313|EMBL:AAZ83341.1} OS=Gossypium hirsutum (Upland cotton) PE=2 SV=1	J	Translation, ribosomal structure and biogenesis	PREDICTED: ubiquitin-40S ribosomal protein S27a-like [Populus euphratica]	PREDICTED: Malus x domestica ubiquitin-40S ribosomal protein S27a (LOC103451992), mRNA
Bp10g1656	SNP	[J]	Translation, ribosomal structure and biogenesis	Molecular Function: translation elongation factor activity (GO:0003746);; Molecular Function: GTPase activity (GO:0003924);; Molecular Function: GTP binding (GO:0005525);; Cellular Component: nucleolus (GO:0005730);; Biological Process: obsolete GTP catabolic process (GO:0006184);; Biological Process: translational elongation (GO:0006414);; Cellular Component: nucleoid (GO:0009295);; Cellular Com…	K02358|0|gmx:100791320|elongation factor Tu, chloroplastic-like; K02358 elongation factor Tu (A)	[J]	Translation, ribosomal structure and biogenesis	Elongation factor Tu GTP binding domain	Elongation factor Tu, chloroplastic (Precursor) GN=TUFB1 OS=Glycine max (Soybean) PE=3 SV=1	Elongation factor Tu {ECO:0000256|RuleBase:RU004061} OS=Morus notabilis PE=3 SV=1	J	Translation, ribosomal structure and biogenesis	Elongation factor Tu [Morus notabilis]	Morus notabilis Elongation factor Tu partial mRNA
Bp10g1903	SNP	[G]	Carbohydrate transport and metabolism	Biological Process: glucose metabolic process (GO:0006006);; Molecular Function: glyceraldehyde-3-phosphate dehydrogenase (NADP+) (phosphorylating) activity (GO:0047100);; Molecular Function: NADP binding (GO:0050661);; Molecular Function: NAD binding (GO:0051287);; Biological Process: oxidation-reduction process (GO:0055114);;	K05298|0|rcu:RCOM_1443660|glyceraldehyde 3-phosphate dehydrogenase, putative (EC:1.2.1.13); K05298 glyceraldehyde-3-phosphate dehydrogenase (NADP+) (phosphorylating) [EC:1.2.1.13] (A)	[G]	Carbohydrate transport and metabolism	Glyceraldehyde 3-phosphate dehydrogenase, C-terminal domain	Glyceraldehyde-3-phosphate dehydrogenase A, chloroplastic (Precursor) GN=GAPA OS=Pisum sativum (Garden pea) PE=2 SV=2	Glyceraldehyde-3-phosphate dehydrogenase {ECO:0000256|RuleBase:RU361160} OS=Morus notabilis PE=3 SV=1	G	Carbohydrate transport and metabolism	Glyceraldehyde-3-phosphate dehydrogenase A [Morus notabilis]	Morus notabilis Glyceraldehyde-3-phosphate dehydrogenase A partial mRNA
Bp11g0006	SNP	[Z]	Cytoskeleton	Molecular Function: GTPase activity (GO:0003924);; Molecular Function: structural constituent of cytoskeleton (GO:0005200);; Molecular Function: GTP binding (GO:0005525);; Cellular Component: cell wall (GO:0005618);; Cellular Component: cytosol (GO:0005829);; Cellular Component: microtubule (GO:0005874);; Cellular Component: plasma membrane (GO:0005886);; Biological Process: obsolete GTP cataboli…	K07374|0|vvi:100260286|tubulin alpha-3 chain; K07374 tubulin alpha (A)	[Z]	Cytoskeleton	Tubulin/FtsZ family, GTPase domain	Tubulin alpha-5 chain GN=T29J13.200 OS=Arabidopsis thaliana (Mouse-ear cress) PE=1 SV=2	Tubulin alpha-3 chain {ECO:0000313|EMBL:EXC34492.1} OS=Morus notabilis PE=3 SV=1	Z	Cytoskeleton	PREDICTED: tubulin alpha-3 chain [Sesamum indicum]	Morus notabilis Tubulin alpha-3 chain partial mRNA
Bp11g0456	SNP	--	--	--	--	--	--	--	--	Uncharacterized protein {ECO:0000313|EnsemblPlants:Solyc09g050110.1.1} OS=Solanum lycopersicum (Tomato) PE=4 SV=1	S	Function unknown	hypothetical protein M569_00228 [Genlisea aurea]	Lysimachia coreana voucher YNUH:YNUHPG002 plastid, complete genome
Bp11g0491	SNP	--	--	Molecular Function: delta4-3-oxosteroid 5beta-reductase activity (GO:0047787);; Biological Process: oxidation-reduction process (GO:0055114);;	--	--	--	--	3-oxo-Delta(4,5)-steroid 5-beta-reductase GN=T22A6.50 OS=Arabidopsis thaliana (Mouse-ear cress) PE=1 SV=1	Uncharacterized protein {ECO:0000313|EMBL:ESW08731.1} OS=Phaseolus vulgaris (Kidney bean) PE=4 SV=1	R	General function prediction only	hypothetical protein PHAVU_009G070100g [Phaseolus vulgaris]	PREDICTED: Malus x domestica 3-oxo-Delta(4,5)-steroid 5-beta-reductase-like (LOC103410710), mRNA
Bp11g0522	SNP	[G]	Carbohydrate transport and metabolism	Molecular Function: fructose-bisphosphate aldolase activity (GO:0004332);; Biological Process: glycolytic process (GO:0006096);;	K01623|0|mdm:103453790|fructose-bisphosphate aldolase 1, chloroplastic; K01623 fructose-bisphosphate aldolase, class I [EC:4.1.2.13] (A)	[G]	Carbohydrate transport and metabolism	Fructose-bisphosphate aldolase class-I	Probable fructose-bisphosphate aldolase 2, chloroplastic (Precursor) GN=FBA2 OS=Arabidopsis thaliana (Mouse-ear cress) PE=1 SV=2	Fructose-bisphosphate aldolase {ECO:0000256|RuleBase:RU003994} OS=Morus notabilis PE=3 SV=1	G	Carbohydrate transport and metabolism	putative fructose-bisphosphate aldolase 1 [Morus notabilis]	Morus notabilis putative fructose-bisphosphate aldolase 1 partial mRNA
Bp11g1255	SNP	--	--	Biological Process: rRNA processing (GO:0006364);; Cellular Component: chloroplast thylakoid membrane (GO:0009535);; Cellular Component: photosystem I reaction center (GO:0009538);; Biological Process: plastid organization (GO:0009657);; Cellular Component: chloroplast envelope (GO:0009941);; Biological Process: photosystem II assembly (GO:0010207);; Cellular Component: plastoglobule (GO:0010287)…	K02699|1.18969e-112|gmx:100500317|uncharacterized LOC100500317; K02699 photosystem I subunit XI (A)	--	--	Photosystem I reaction centre subunit XI	Photosystem I reaction center subunit XI, chloroplastic (Precursor) GN=PSAL OS=Hordeum vulgare (Barley) PE=1 SV=1	Photosystem I reaction center subunit XI {ECO:0000313|EMBL:EXB61163.1} OS=Morus notabilis PE=4 SV=1	G	Carbohydrate transport and metabolism	Photosystem I reaction center subunit XI [Morus notabilis]	Morus notabilis Photosystem I reaction center subunit XI partial mRNA
Bp11g1480	SNP	[J]	Translation, ribosomal structure and biogenesis	Biological Process: RNA methylation (GO:0001510);; Molecular Function: structural constituent of ribosome (GO:0003735);; Cellular Component: nucleolus (GO:0005730);; Cellular Component: mitochondrion (GO:0005739);; Biological Process: translation (GO:0006412);; Cellular Component: chloroplast (GO:0009507);; Biological Process: embryo development ending in seed dormancy (GO:0009793);; Cellular Com…	K02894|2.56207e-96|tcc:TCM_003928|Ribosomal protein L14p/L23e family protein; K02894 large subunit ribosomal protein L23e (A)	[J]	Translation, ribosomal structure and biogenesis	Ribosomal protein L14p/L23e	60S ribosomal protein L23 GN=T27C4.4 OS=Arabidopsis thaliana (Mouse-ear cress) PE=2 SV=3	Ribosomal protein L14p/L23e family protein {ECO:0000313|EMBL:EOY06167.1} OS=Theobroma cacao (Cacao) PE=3 SV=1	J	Translation, ribosomal structure and biogenesis	uncharacterized protein LOC100306699 [Glycine max]	PREDICTED: Setaria italica 60S ribosomal protein L23-like (LOC101783504), mRNA
Bp11g1614	SNP	--	--	Cellular Component: chloroplast envelope (GO:0009941);; Biological Process: vitamin E biosynthetic process (GO:0010189);; Biological Process: plastoquinone biosynthetic process (GO:0010236);; Cellular Component: viral envelope (GO:0019031);; Biological Process: methylation (GO:0032259);; Molecular Function: 2-methyl-6-phytyl-1,4-benzoquinone methyltransferase activity (GO:0051741);;	K12502|0|pper:PRUPE_ppa008168mg|hypothetical protein; K12502 MPBQ/MSBQ methyltransferase [EC:2.1.1.295] (A)	[H]	Coenzyme transport and metabolism	Methyltransferase domain	2-methyl-6-phytyl-1,4-hydroquinone methyltransferase, chloroplastic (Precursor) GN=MAA21.40 OS=Arabidopsis thaliana (Mouse-ear cress) PE=1 SV=1	37 kDa inner envelope membrane protein {ECO:0000313|EMBL:EXB26551.1} OS=Morus notabilis PE=4 SV=1	H	Coenzyme transport and metabolism	37 kDa inner envelope membrane protein [Morus notabilis]	Morus notabilis 37 kDa inner envelope membrane protein partial mRNA
Bp11g1863	SNP	[Z]	Cytoskeleton	Molecular Function: GTPase activity (GO:0003924);; Molecular Function: structural constituent of cytoskeleton (GO:0005200);; Molecular Function: GTP binding (GO:0005525);; Cellular Component: cytoplasm (GO:0005737);; Cellular Component: microtubule (GO:0005874);; Biological Process: obsolete GTP catabolic process (GO:0006184);; Biological Process: microtubule-based process (GO:0007017);; Biologic…	K07374|0|fve:101301331|tubulin alpha-3 chain-like; K07374 tubulin alpha (A)	[Z]	Cytoskeleton	Tubulin/FtsZ family, GTPase domain	Tubulin alpha-2 chain OS=Gossypium hirsutum (Upland cotton) PE=2 SV=1	Uncharacterized protein {ECO:0000313|EMBL:KDP44552.1} OS=Jatropha curcas (Barbados nut) PE=3 SV=1	Z	Cytoskeleton	hypothetical protein JCGZ_16385 [Jatropha curcas]	PREDICTED: Prunus mume tubulin alpha chain (LOC103335038), transcript variant X1, mRNA
Bp11g1925	SNP	--	--	--	--	--	--	--	--	Uncharacterized protein {ECO:0000313|EnsemblPlants:Solyc09g050110.1.1} OS=Solanum lycopersicum (Tomato) PE=4 SV=1	S	Function unknown	hypothetical protein M569_00228 [Genlisea aurea]	Lysimachia coreana voucher YNUH:YNUHPG002 plastid, complete genome
Bp11g2024	SNP	[H]	Coenzyme transport and metabolism	Molecular Function: methionine adenosyltransferase activity (GO:0004478);; Molecular Function: ATP binding (GO:0005524);; Cellular Component: cytoplasm (GO:0005737);; Biological Process: S-adenosylmethionine biosynthetic process (GO:0006556);; Biological Process: one-carbon metabolic process (GO:0006730);; Molecular Function: metal ion binding (GO:0046872);;	K00789|0|pmum:103327270|S-adenosylmethionine synthase 1; K00789 S-adenosylmethionine synthetase [EC:2.5.1.6] (A)	[H]	Coenzyme transport and metabolism	S-adenosylmethionine synthetase, C-terminal domain	S-adenosylmethionine synthase 1 GN=SAMS1 OS=Elaeagnus umbellata (Autumn olive) PE=2 SV=1	S-adenosylmethionine synthase {ECO:0000256|RuleBase:RU000541} OS=Prunus persica (Peach) PE=2 SV=1	H	Coenzyme transport and metabolism	S-adenosylmethionine synthase 2 [Morus notabilis]	Morus notabilis S-adenosylmethionine synthase 2 partial mRNA
Bp12g0128	SNP	[J]	Translation, ribosomal structure and biogenesis	Molecular Function: translation elongation factor activity (GO:0003746);; Molecular Function: GTPase activity (GO:0003924);; Molecular Function: GTP binding (GO:0005525);; Biological Process: obsolete GTP catabolic process (GO:0006184);; Biological Process: translational elongation (GO:0006414);;	K03234|0|cit:102616841|elongation factor 2-like; K03234 elongation factor 2 (A)	[J]	Translation, ribosomal structure and biogenesis	Elongation factor Tu GTP binding domain	Elongation factor 2 OS=Beta vulgaris (Sugar beet) PE=2 SV=1	Uncharacterized protein {ECO:0000313|EMBL:ESR35439.1} OS=Citrus clementina PE=4 SV=1	J	Translation, ribosomal structure and biogenesis	hypothetical protein CICLE_v10004309mg [Citrus clementina]	Morus notabilis Elongation factor 2 partial mRNA
Bp12g0556	SNP	[J]	Translation, ribosomal structure and biogenesis	Molecular Function: translation elongation factor activity (GO:0003746);; Molecular Function: GTPase activity (GO:0003924);; Molecular Function: GTP binding (GO:0005525);; Cellular Component: nucleolus (GO:0005730);; Biological Process: obsolete GTP catabolic process (GO:0006184);; Biological Process: translational elongation (GO:0006414);; Cellular Component: nucleoid (GO:0009295);; Cellular Com…	K02358|0|gmx:100791320|elongation factor Tu, chloroplastic-like; K02358 elongation factor Tu (A)	[J]	Translation, ribosomal structure and biogenesis	Elongation factor Tu GTP binding domain	Elongation factor Tu, chloroplastic (Precursor) GN=TUFB1 OS=Glycine max (Soybean) PE=3 SV=1	Elongation factor Tu {ECO:0000256|RuleBase:RU004061} OS=Glycine max (Soybean) PE=3 SV=1	J	Translation, ribosomal structure and biogenesis	RecName: Full=Elongation factor Tu, chloroplastic; Short=EF-Tu; Flags: Precursor [Glycine max]	Morus notabilis Elongation factor Tu partial mRNA
Bp12g0914	SNP	--	--	Cellular Component: chloroplast (GO:0009507);; Biological Process: photosynthesis, light harvesting (GO:0009765);; Cellular Component: membrane (GO:0016020);; Molecular Function: metal ion binding (GO:0046872);;	K08910|2.3393e-142|rcu:RCOM_1471590|chlorophyll A/B binding protein, putative; K08910 light-harvesting complex I chlorophyll a/b binding protein 4 (A)	--	--	Chlorophyll A-B binding protein	Chlorophyll a-b binding protein P4, chloroplastic (Precursor) OS=Pisum sativum (Garden pea) PE=1 SV=1	Chlorophyll A/B binding protein, putative {ECO:0000313|EMBL:EEF47847.1} OS=Ricinus communis (Castor bean) PE=4 SV=1	R	General function prediction only	chlorophyll A/B binding protein, putative [Ricinus communis]	Morus notabilis Chlorophyll a-b binding protein P4 partial mRNA
Bp12g1042	SNP	--	--	Cellular Component: cell wall (GO:0005618);; Cellular Component: Golgi apparatus (GO:0005794);; Cellular Component: cytosol (GO:0005829);; Molecular Function: glycogenin glucosyltransferase activity (GO:0008466);; Cellular Component: plasmodesma (GO:0009506);; Cellular Component: membrane (GO:0016020);; Biological Process: cellulose biosynthetic process (GO:0030244);; Biological Process: UDP-L-ar…	K13379|0|tcc:TCM_014329|Reversibly glycosylated polypeptide 3; K13379 reversibly glycosylated polypeptide / UDP-arabinopyranose mutase [EC:2.4.1.- 5.4.99.30] (A)	--	--	Reversibly glycosylated polypeptide	UDP-arabinopyranose mutase 3 OS=Oryza sativa subsp. japonica (Rice) PE=1 SV=1	Reversibly glycosylated polypeptide {ECO:0000313|EMBL:EXB50062.1} OS=Morus notabilis PE=4 SV=1	R	General function prediction only	Reversibly glycosylated polypeptide [Morus notabilis]	Morus notabilis Reversibly glycosylated polypeptide partial mRNA
Bp12g1063	SNP	--	--	--	--	--	--	--	--	Uncharacterized protein {ECO:0000313|EMBL:EPS74525.1} (Fragment) OS=Genlisea aurea PE=4 SV=1	R	General function prediction only	hypothetical protein M569_00242, partial [Genlisea aurea]	Morus mongolica chloroplast, complete genome
Bp12g1322	SNP	[R]	General function prediction only	--	K14753|0|cmo:103494156|guanine nucleotide-binding protein subunit beta-like protein; K14753 guanine nucleotide-binding protein subunit beta-2-like 1 protein (A)	[T]	Signal transduction mechanisms	WD domain, G-beta repeat	Guanine nucleotide-binding protein subunit beta-like protein OS=Glycine max (Soybean) PE=1 SV=1	Guanine nucleotide-binding protein subunit beta-like protein {ECO:0000313|EMBL:EXB69124.1} OS=Morus notabilis PE=4 SV=1	T	Signal transduction mechanisms	Guanine nucleotide-binding protein subunit beta-like protein [Morus notabilis]	Morus notabilis Guanine nucleotide-binding protein subunit beta-like protein partial mRNA
Bp12g1370	SNP	[C]	Energy production and conversion	Molecular Function: iron ion binding (GO:0005506);; Cellular Component: chloroplast thylakoid membrane (GO:0009535);; Biological Process: photosynthesis (GO:0015979);; Cellular Component: integral component of membrane (GO:0016021);; Molecular Function: oxidoreductase activity (GO:0016491);; Molecular Function: heme binding (GO:0020037);; Biological Process: respiratory electron transport chain (…	K02635|1.29904e-97|gmx:3989327|petB, GlmaCp051; cytochrome b6; K02635 cytochrome b6 (A)	[C]	Energy production and conversion	Cytochrome b(N-terminal)/b6/petB	Cytochrome b6 {ECO:0000255|HAMAP-Rule:MF_00633} OS=Glycine max (Soybean) PE=3 SV=1	Cytochrome b6 {ECO:0000256|HAMAP-Rule:MF_00633} OS=Glycine soja (Wild soybean) PE=3 SV=1	C	Energy production and conversion	cytochrome b6 [Glycine max]	Glycine soja chloroplast, complete genome
Bp12g1379	SNP	[C]	Energy production and conversion	Molecular Function: ATP binding (GO:0005524);; Cellular Component: mitochondrial inner membrane (GO:0005743);; Cellular Component: plasma membrane (GO:0005886);; Cellular Component: chloroplast thylakoid membrane (GO:0009535);; Biological Process: ATP hydrolysis coupled proton transport (GO:0015991);; Biological Process: plasma membrane ATP synthesis coupled proton transport (GO:0042777);; Cellul…	K02111|0|gmx:100815582|ATP synthase subunit alpha, chloroplastic-like; K02111 F-type H+-transporting ATPase subunit alpha [EC:3.6.3.14] (A)	[C]	Energy production and conversion	ATP synthase alpha/beta family, nucleotide-binding domain	ATP synthase subunit alpha, chloroplastic {ECO:0000255|HAMAP-Rule:MF_01346} OS=Glycine max (Soybean) PE=3 SV=1	ATP synthase subunit alpha {ECO:0000256|RuleBase:RU003551} OS=Glycine max (Soybean) PE=3 SV=1	C	Energy production and conversion	PREDICTED: ATP synthase subunit alpha, chloroplastic-like [Glycine max]	PREDICTED: Glycine max ATP synthase subunit alpha, chloroplastic-like (LOC100815582), mRNA
Bp12g1380	SNP	[C]	Energy production and conversion	Molecular Function: ATP binding (GO:0005524);; Cellular Component: chloroplast thylakoid membrane (GO:0009535);; Biological Process: ATP synthesis coupled proton transport (GO:0015986);; Cellular Component: integral component of membrane (GO:0016021);; Cellular Component: proton-transporting ATP synthase complex, coupling factor F(o) (GO:0045263);; Molecular Function: proton-transporting ATP synt…	K02109|4.35978e-86|gmx:3989297|atpF, GlmaCp025; ATPase subunit I; K02109 F-type H+-transporting ATPase subunit b (A)	--	--	ATP synthase B/B' CF(0)	ATP synthase subunit b, chloroplastic {ECO:0000255|HAMAP-Rule:MF_01398} OS=Glycine max (Soybean) PE=3 SV=1	ATP synthase subunit b {ECO:0000313|EMBL:EXB81182.1} OS=Morus notabilis PE=3 SV=1	C	Energy production and conversion	ATP synthase subunit b [Morus notabilis]	Morus notabilis ATP synthase subunit b partial mRNA
Bp12g1508	SNP	[H]	Coenzyme transport and metabolism	Molecular Function: methionine adenosyltransferase activity (GO:0004478);; Molecular Function: ATP binding (GO:0005524);; Cellular Component: cytoplasm (GO:0005737);; Biological Process: S-adenosylmethionine biosynthetic process (GO:0006556);; Biological Process: one-carbon metabolic process (GO:0006730);; Molecular Function: metal ion binding (GO:0046872);;	K00789|0|cmo:103499979|S-adenosylmethionine synthase 2-like; K00789 S-adenosylmethionine synthetase [EC:2.5.1.6] (A)	[H]	Coenzyme transport and metabolism	S-adenosylmethionine synthetase, C-terminal domain	S-adenosylmethionine synthase 2 GN=SAMS2 OS=Catharanthus roseus (Madagascar periwinkle) PE=1 SV=1	S-adenosylmethionine synthase {ECO:0000256|RuleBase:RU000541} OS=Eucalyptus grandis (Flooded gum) PE=3 SV=1	H	Coenzyme transport and metabolism	PREDICTED: S-adenosylmethionine synthase 2 [Eucalyptus grandis]	Morus notabilis S-adenosylmethionine synthase 2 partial mRNA
Bp13g0141	SNP	[H]	Coenzyme transport and metabolism	Molecular Function: hydroxymethylbilane synthase activity (GO:0004418);; Biological Process: pentose-phosphate shunt (GO:0006098);; Biological Process: rRNA processing (GO:0006364);; Biological Process: ubiquinone biosynthetic process (GO:0006744);; Biological Process: protoporphyrinogen IX biosynthetic process (GO:0006782);; Biological Process: aromatic amino acid family biosynthetic process (GO…	K01749|0|rcu:RCOM_1534040|porphobilinogen deaminase, putative (EC:2.5.1.61); K01749 hydroxymethylbilane synthase [EC:2.5.1.61] (A)	[H]	Coenzyme transport and metabolism	Porphobilinogen deaminase, dipyromethane cofactor binding domain	Porphobilinogen deaminase, chloroplastic (Precursor) GN=HEMC OS=Pisum sativum (Garden pea) PE=1 SV=1	Porphobilinogen deaminase {ECO:0000313|EMBL:EXC33988.1} OS=Morus notabilis PE=3 SV=1	H	Coenzyme transport and metabolism	Porphobilinogen deaminase [Morus notabilis]	Morus notabilis Porphobilinogen deaminase partial mRNA
Bp13g0400	SNP	[H]	Coenzyme transport and metabolism	Molecular Function: adenosylhomocysteinase activity (GO:0004013);; Biological Process: one-carbon metabolic process (GO:0006730);;	K01251|0|cit:102617645|adenosylhomocysteinase-like; K01251 adenosylhomocysteinase [EC:3.3.1.1] (A)	[H]	Coenzyme transport and metabolism	S-adenosyl-L-homocysteine hydrolase	Adenosylhomocysteinase 1 GN=dl3010w OS=Arabidopsis thaliana (Mouse-ear cress) PE=1 SV=1	Adenosylhomocysteinase {ECO:0000256|RuleBase:RU000548} OS=Morus notabilis PE=3 SV=1	H	Coenzyme transport and metabolism	Adenosylhomocysteinase 1 -like protein [Gossypium arboreum]	Morus notabilis hypothetical protein partial mRNA
Bp13g0467	SNP	[J]	Translation, ribosomal structure and biogenesis	Molecular Function: translation elongation factor activity (GO:0003746);; Molecular Function: GTPase activity (GO:0003924);; Molecular Function: GTP binding (GO:0005525);; Cellular Component: nucleolus (GO:0005730);; Cellular Component: mitochondrion (GO:0005739);; Cellular Component: vacuole (GO:0005773);; Cellular Component: plasma membrane (GO:0005886);; Biological Process: obsolete GTP catabo…	K03231|0|pop:POPTR_0008s04230g|POPTRDRAFT_720367; ADR12-2 family protein; K03231 elongation factor 1-alpha (A)	[J]	Translation, ribosomal structure and biogenesis	Elongation factor Tu GTP binding domain	Elongation factor 1-alpha GN=EF1 OS=Manihot esculenta (Cassava) PE=3 SV=1	Elongation factor 1-alpha {ECO:0000256|RuleBase:RU004060} OS=Populus trichocarpa (Western balsam poplar) PE=2 SV=1	J	Translation, ribosomal structure and biogenesis	PREDICTED: elongation factor 1-alpha-like [Populus euphratica]	PREDICTED: Populus euphratica elongation factor 1-alpha-like (LOC105137066), transcript variant X2, mRNA
Bp13g0841	SNP	[J]	Translation, ribosomal structure and biogenesis	Molecular Function: RNA binding (GO:0003723);; Molecular Function: structural constituent of ribosome (GO:0003735);; Cellular Component: nucleolus (GO:0005730);; Cellular Component: plasma membrane (GO:0005886);; Biological Process: translation (GO:0006412);; Cellular Component: cytosolic small ribosomal subunit (GO:0022627);;	K02958|1.71505e-104|pxb:103938165|40S ribosomal protein S15-4-like; K02958 small subunit ribosomal protein S15e (A)	[J]	Translation, ribosomal structure and biogenesis	Ribosomal protein S19	40S ribosomal protein S15 GN=OJ1046_F10.119 OS=Oryza sativa subsp. japonica (Rice) PE=2 SV=2	40S ribosomal protein S15 {ECO:0000313|EMBL:EXB93222.1} OS=Morus notabilis PE=3 SV=1	J	Translation, ribosomal structure and biogenesis	40S ribosomal protein S15 [Morus notabilis]	Morus notabilis 40S ribosomal protein S15 partial mRNA
Bp13g1316	SNP	[M]	Cell wall/membrane/envelope biogenesis	--	--	--	--	Glycosyl hydrolases family 28	Probable polygalacturonase OS=Vitis vinifera (Grape) PE=1 SV=1	Putative polygalacturonase {ECO:0000313|EMBL:EXC39742.1} OS=Morus notabilis PE=3 SV=1	R	General function prediction only	putative polygalacturonase [Morus notabilis]	Morus notabilis putative polygalacturonase partial mRNA
Bp0010018	InDel	[C]	Energy production and conversion	Cellular Component: mitochondrion (GO:0005739);; Biological Process: mitochondrial electron transport, NADH to ubiquinone (GO:0006120);; Molecular Function: NADH dehydrogenase (ubiquinone) activity (GO:0008137);; Cellular Component: chloroplast (GO:0009507);; Cellular Component: membrane (GO:0016020);;	K03879|2.11784e-152|csv:101218898|NADH-ubiquinone oxidoreductase chain 2-like; K03879 NADH-ubiquinone oxidoreductase chain 2 [EC:1.6.5.3] (A)	[C]	Energy production and conversion	NADH-Ubiquinone/plastoquinone (complex I), various chains	NADH-ubiquinone oxidoreductase chain 2 GN=ND2 OS=Beta vulgaris (Sugar beet) PE=3 SV=2	Putative uncharacterized protein {ECO:0000313|EMBL:CCB48434.1} OS=Vitis vinifera (Grape) PE=4 SV=1	C	Energy production and conversion	unnamed protein product [Vitis vinifera]	Gossypium hirsutum mitochondrion, complete genome
Bp0010019	InDel	--	--	Cellular Component: mitochondrial proton-transporting ATP synthase complex, coupling factor F(o) (GO:0000276);; Molecular Function: hydrogen ion transmembrane transporter activity (GO:0015078);; Biological Process: ATP synthesis coupled proton transport (GO:0015986);;	--	--	--	Mitochondrial ATP synthase B chain precursor (ATP-synt_B)	ATP synthase protein MI25 OS=Nicotiana tabacum (Common tobacco) PE=2 SV=1	ATPase subunit 4 {ECO:0000313|EMBL:ADW96027.1} OS=Ricinus communis (Castor bean) PE=4 SV=1	C	Energy production and conversion	ATPase subunit 4 (mitochondrion) [Ricinus communis]	Ricinus communis mitochondrion, complete genome
Bp01g3225	InDel	[Z]	Cytoskeleton	Molecular Function: structural constituent of cytoskeleton (GO:0005200);; Molecular Function: ATP binding (GO:0005524);; Cellular Component: cell wall (GO:0005618);; Cellular Component: nucleolus (GO:0005730);; Cellular Component: mitochondrion (GO:0005739);; Cellular Component: cytosol (GO:0005829);; Cellular Component: cytoskeleton (GO:0005856);; Cellular Component: plasma membrane (GO:0005886)…	K10355|0|rcu:RCOM_1731770|actin, putative; K10355 actin, other eukaryote (A)	[Z]	Cytoskeleton	Actin	Actin-7 GN=ACT7 OS=Arabidopsis thaliana (Mouse-ear cress) PE=1 SV=1	Actin {ECO:0000313|EMBL:AGY29620.1} OS=Camellia lipoensis PE=2 SV=1	Z	Cytoskeleton	actin family protein [Populus trichocarpa]	Ficus microcarpa actin 1 mRNA, complete cds
Bp02g0501	InDel	--	--	--	K13101|4.512e-167|tcc:TCM_021051|MOS2, putative isoform 1; K13101 G patch domain and KOW motifs-containing protein (A)	[R]	General function prediction only	DExH-box splicing factor binding site	Protein MOS2 GN=MOS2 OS=Arabidopsis thaliana (Mouse-ear cress) PE=2 SV=1	Protein MOS2 {ECO:0000313|EMBL:EXC18489.1} OS=Morus notabilis PE=4 SV=1	R	General function prediction only	Protein MOS2 [Morus notabilis]	Morus notabilis Protein MOS2 partial mRNA
Bp02g0502	InDel	--	--	--	--	--	--	--	--	Uncharacterized protein {ECO:0000313|EMBL:ERM93434.1} OS=Amborella trichopoda PE=4 SV=1	--	--	hypothetical protein AMTR_s03373p00007640 [Amborella trichopoda]	Amborella trichopoda hypothetical protein (AMTR_s04947p00003620) mRNA, complete cds
Bp02g1355	InDel	--	--	Molecular Function: protein serine/threonine kinase activity (GO:0004674);; Molecular Function: ATP binding (GO:0005524);; Cellular Component: nucleus (GO:0005634);; Biological Process: protein phosphorylation (GO:0006468);;	--	[T]	Signal transduction mechanisms	--	Proline-rich receptor-like protein kinase PERK13 GN=F24J13.3 OS=Arabidopsis thaliana (Mouse-ear cress) PE=2 SV=1	Putative proline-rich receptor-like protein kinase PERK11 {ECO:0000313|EMBL:EXC20670.1} OS=Morus notabilis PE=4 SV=1	T	Signal transduction mechanisms	Putative proline-rich receptor-like protein kinase PERK11 [Morus notabilis]	Morus notabilis Putative proline-rich receptor-like protein kinase PERK11 partial mRNA
Bp02g1356	InDel	[C]	Energy production and conversion	Cellular Component: mitochondrial respiratory chain complex I (GO:0005747);; Molecular Function: NADH dehydrogenase (ubiquinone) activity (GO:0008137);; Biological Process: photosynthesis (GO:0015979);; Cellular Component: integral component of membrane (GO:0016021);; Biological Process: ATP synthesis coupled electron transport (GO:0042773);;	K03881|0|gmx:15308566|nad4, GlmaxMp28; NADH dehydrogenase subunit 4; K03881 NADH-ubiquinone oxidoreductase chain 4 [EC:1.6.5.3] (A)	[C]	Energy production and conversion	NADH-Ubiquinone/plastoquinone (complex I), various chains	NADH-ubiquinone oxidoreductase chain 4 GN=ND4 OS=Brassica campestris (Field mustard) PE=3 SV=1	NADH-ubiquinone oxidoreductase chain 4 {ECO:0000256|RuleBase:RU003297} OS=Phaseolus angularis (Azuki bean) PE=3 SV=1	C	Energy production and conversion	NADH dehydrogenase subunit 4 (mitochondrion) [Vigna angularis]	--
Bp02g1383	InDel	--	--	Molecular Function: structural constituent of ribosome (GO:0003735);; Cellular Component: ribosome (GO:0005840);; Biological Process: translation (GO:0006412);;	K02946|1.61816e-14|mtr:MTR_1g006120|Ribosomal protein S10; K02946 small subunit ribosomal protein S10 (A)	--	--	--	--	Uncharacterized protein {ECO:0000313|EMBL:EXB92316.1} OS=Morus notabilis PE=4 SV=1	--	--	hypothetical protein L484_004636 [Morus notabilis]	Taihangia rupestris isolate 130125 18S ribosomal RNA (rrn18) gene and rrn18-rrn5 intergenic spacer, partial sequence; mitochondrial
Bp02g1501	InDel	[L]	Replication, recombination and repair	Molecular Function: binding (GO:0005488);;	--	[R]	General function prediction only	--	Uncharacterized mitochondrial protein AtMg00860 GN=AtMg00860 OS=Arabidopsis thaliana (Mouse-ear cress) PE=4 SV=1	Integrase {ECO:0000313|EMBL:ABG37658.1} OS=Populus trichocarpa (Western balsam poplar) PE=2 SV=1	L	Replication, recombination and repair	PREDICTED: uncharacterized protein LOC104893780 [Beta vulgaris subsp. vulgaris]	Vitis vinifera contig VV78X125097.3, whole genome shotgun sequence
Bp02g1502	InDel	[V]	Defense mechanisms	Molecular Function: ATP binding (GO:0005524);; Biological Process: obsolete ATP catabolic process (GO:0006200);; Molecular Function: organic phosphonate transmembrane-transporting ATPase activity (GO:0015416);; Molecular Function: polyamine-transporting ATPase activity (GO:0015417);; Cellular Component: membrane (GO:0016020);;	--	[Q]	Secondary metabolites biosynthesis, transport and catabolism	ABC-2 type transporter	Pleiotropic drug resistance protein 1 GN=PDR1 OS=Nicotiana tabacum (Common tobacco) PE=2 SV=1	Pleiotropic drug resistance protein 1 {ECO:0000313|EMBL:EXB94131.1} OS=Morus notabilis PE=4 SV=1	Q	Secondary metabolites biosynthesis, transport and catabolism	Pleiotropic drug resistance protein 1 [Morus notabilis]	Morus notabilis Pleiotropic drug resistance protein 1 partial mRNA
Bp02g1595	InDel	--	--	Biological Process: proteolysis (GO:0006508);; Molecular Function: cysteine-type peptidase activity (GO:0008234);;	K01373|0|gmx:100778716|cysteine proteinase 15A-like; K01373 cathepsin F [EC:3.4.22.41] (A)	[O]	Posttranslational modification, protein turnover, chaperones	Papain family cysteine protease	Cysteine proteinase RD19a (Precursor) GN=RD19A OS=Arabidopsis thaliana (Mouse-ear cress) PE=2 SV=1	Cysteine proteinase 15A {ECO:0000313|EMBL:EXC04205.1} OS=Morus notabilis PE=3 SV=1	O	Posttranslational modification, protein turnover, chaperones	Cysteine proteinase 15A [Morus notabilis]	Morus notabilis Cysteine proteinase 15A partial mRNA
Bp0340019	InDel	--	--	Cellular Component: plastid (GO:0009536);;	--	--	--	--	--	Uncharacterized protein {ECO:0000313|EMBL:EXC50694.1} OS=Morus notabilis PE=4 SV=1	S	Function unknown	hypothetical protein L484_000616 [Morus notabilis]	Morus mongolica chloroplast, complete genome
Bp0340020	InDel	--	--	--	--	--	--	--	--	Uncharacterized protein {ECO:0000313|EMBL:EXC50692.1} OS=Morus notabilis PE=4 SV=1	S	Function unknown	hypothetical protein L484_000614 [Morus notabilis]	Morus notabilis hypothetical protein partial mRNA
Bp03g0102	InDel	--	--	--	--	--	--	--	--	Uncharacterized protein {ECO:0000313|EMBL:EXB29189.1} OS=Morus notabilis PE=4 SV=1	S	Function unknown	hypothetical protein L484_019723 [Morus notabilis]	Morus notabilis hypothetical protein partial mRNA
Bp03g0569	InDel	--	--	Biological Process: plastid organization (GO:0009657);; Biological Process: gene expression (GO:0010467);; Biological Process: RNA metabolic process (GO:0016070);;	--	[O]	Posttranslational modification, protein turnover, chaperones	--	Protein LOW PSII ACCUMULATION 2, chloroplastic (Precursor) GN=LPA2 OS=Arabidopsis thaliana (Mouse-ear cress) PE=1 SV=1	Uncharacterized protein {ECO:0000313|EMBL:EXB89499.1} OS=Morus notabilis PE=4 SV=1	O	Posttranslational modification, protein turnover, chaperones	hypothetical protein L484_004366 [Morus notabilis]	Morus notabilis hypothetical protein partial mRNA
Bp03g1077	InDel	[Z]	Cytoskeleton	Molecular Function: ATP binding (GO:0005524);; Cellular Component: cell wall (GO:0005618);; Cellular Component: nucleus (GO:0005634);; Cellular Component: cytoplasm (GO:0005737);; Cellular Component: cytoskeleton (GO:0005856);; Cellular Component: plasma membrane (GO:0005886);; Biological Process: root hair elongation (GO:0048767);;	K10355|0|tcc:TCM_042772|Actin-11 isoform 1; K10355 actin, other eukaryote (A)	[Z]	Cytoskeleton	Actin	Actin OS=Nicotiana tabacum (Common tobacco) PE=3 SV=1	Actin {ECO:0000313|EMBL:AGT97389.1} OS=Morus alba (White mulberry) PE=3 SV=1	Z	Cytoskeleton	hypothetical protein L484_010751 [Morus notabilis]	Morus notabilis hypothetical protein partial mRNA
Bp03g1288	InDel	[J]	Translation, ribosomal structure and biogenesis	Molecular Function: translation elongation factor activity (GO:0003746);; Molecular Function: GTPase activity (GO:0003924);; Molecular Function: GTP binding (GO:0005525);; Cellular Component: cytoplasm (GO:0005737);; Biological Process: obsolete GTP catabolic process (GO:0006184);; Biological Process: translational elongation (GO:0006414);; Molecular Function: nucleotidyltransferase activity (GO:…	K03231|0|rcu:RCOM_1101130|elongation factor 1-alpha, putative (EC:2.7.7.4); K03231 elongation factor 1-alpha (A)	[J]	Translation, ribosomal structure and biogenesis	Elongation factor Tu GTP binding domain	Elongation factor 1-alpha GN=EF1 OS=Manihot esculenta (Cassava) PE=3 SV=1	Elongation factor 1-alpha {ECO:0000256|RuleBase:RU004060} OS=Ricinus communis (Castor bean) PE=3 SV=1	J	Translation, ribosomal structure and biogenesis	elongation factor 1-alpha, putative [Ricinus communis]	PREDICTED: Fragaria vesca subsp. vesca elongation factor 1-alpha-like (LOC101310772), mRNA
Bp03g1591	InDel	--	--	--	--	--	--	--	--	BnaC09g16500D protein {ECO:0000313|EMBL:CDX95220.1} OS=Brassica napus (Rape) PE=4 SV=1	--	--	hypothetical protein L484_018824 [Morus notabilis]	Citrus aurantiifolia chloroplast, complete genome
Bp03g1760	InDel	[J]	Translation, ribosomal structure and biogenesis	Molecular Function: obsolete ubiquitin thiolesterase activity (GO:0004221);; Biological Process: ubiquitin-dependent protein catabolic process (GO:0006511);; Molecular Function: cysteine-type peptidase activity (GO:0008234);;	K11838|0|rcu:RCOM_0941540|Ubiquitin carboxyl-terminal hydrolase, putative (EC:3.1.2.15); K11838 ubiquitin carboxyl-terminal hydrolase 7 [EC:3.4.19.12] (A)	[O]	Posttranslational modification, protein turnover, chaperones	ICP0-binding domain of Ubiquitin-specific protease 7	Ubiquitin carboxyl-terminal hydrolase 12 GN=UBP12 OS=Arabidopsis thaliana (Mouse-ear cress) PE=1 SV=2	Ubiquitin carboxyl-terminal hydrolase {ECO:0000256|RuleBase:RU004435} OS=Morus notabilis PE=3 SV=1	O	Posttranslational modification, protein turnover, chaperones	Ubiquitin carboxyl-terminal hydrolase 12 [Morus notabilis]	Morus notabilis Ubiquitin carboxyl-terminal hydrolase 12 partial mRNA
Bp04g0326	InDel	[U]	Intracellular trafficking, secretion, and vesicular transport	--	--	[T]	Signal transduction mechanisms	Putative GTPase activating protein for Arf	Probable ADP-ribosylation factor GTPase-activating protein AGD14 GN=At1g08680/At1g08690 OS=Arabidopsis thaliana (Mouse-ear cress) PE=1 SV=2	Uncharacterized protein {ECO:0000313|EMBL:EXB32133.1} OS=Morus notabilis PE=4 SV=1	T	Signal transduction mechanisms	hypothetical protein L484_004147 [Morus notabilis]	Morus notabilis hypothetical protein partial mRNA
Bp04g0439	InDel	--	--	Molecular Function: endonuclease activity (GO:0004519);;	--	--	--	--	--	Uncharacterized protein {ECO:0000313|EMBL:EXC10888.1} OS=Morus notabilis PE=4 SV=1	S	Function unknown	hypothetical protein L484_002552 [Morus notabilis]	Morus notabilis hypothetical protein partial mRNA
Bp04g1282	InDel	[V]	Defense mechanisms	Molecular Function: ATP binding (GO:0005524);; Cellular Component: plasma membrane (GO:0005886);; Biological Process: obsolete ATP catabolic process (GO:0006200);; Molecular Function: molybdate transmembrane-transporting ATPase activity (GO:0015412);;	--	[Q]	Secondary metabolites biosynthesis, transport and catabolism	ABC-2 type transporter	ABC transporter G family member 22 GN=F15M7.6 OS=Arabidopsis thaliana (Mouse-ear cress) PE=1 SV=1	ABC transporter G family member 22 {ECO:0000313|EMBL:EXC26390.1} OS=Morus notabilis PE=3 SV=1	Q	Secondary metabolites biosynthesis, transport and catabolism	ABC transporter G family member 22 [Morus notabilis]	Morus notabilis ABC transporter G family member 22 partial mRNA
Bp05g1024	InDel	[GEPR]	--	Molecular Function: inorganic phosphate transmembrane transporter activity (GO:0005315);; Cellular Component: plastid (GO:0009536);; Biological Process: nitrate transport (GO:0015706);; Cellular Component: integral component of membrane (GO:0016021);; Biological Process: transmembrane transport (GO:0055085);;	--	[G]	Carbohydrate transport and metabolism	Major Facilitator Superfamily	Probable anion transporter 6, chloroplastic (Precursor) GN=F5O24.270 OS=Arabidopsis thaliana (Mouse-ear cress) PE=2 SV=1	Putative anion transporter 6 {ECO:0000313|EMBL:EXB85443.1} OS=Morus notabilis PE=4 SV=1	G	Carbohydrate transport and metabolism	putative anion transporter 6 [Morus notabilis]	PREDICTED: Prunus mume probable anion transporter 6, chloroplastic (LOC103341176), mRNA
Bp06g0939	InDel	--	--	--	--	--	--	Alginate lyase	Citrate-binding protein (Precursor) GN=CBP OS=Hevea brasiliensis (Para rubber tree) PE=1 SV=1	Uncharacterized protein {ECO:0000313|EMBL:EXC19879.1} OS=Morus notabilis PE=4 SV=1	R	General function prediction only	hypothetical protein L484_017856 [Morus notabilis]	Morus notabilis hypothetical protein partial mRNA
Bp06g1646	InDel	--	--	--	--	--	--	--	--	Uncharacterized protein {ECO:0000313|EMBL:ACN31557.1} OS=Zea mays (Maize) PE=2 SV=1	R	General function prediction only	hypothetical protein E5Q_03049 [Mixia osmundae IAM 14324]	Byblis gigantea 26S ribosomal RNA gene, complete sequence
Bp06g1692	InDel	--	--	Molecular Function: endonuclease activity (GO:0004519);;	--	--	--	--	--	Uncharacterized protein {ECO:0000313|EMBL:KEH16995.1} OS=Medicago truncatula (Barrel medic) PE=4 SV=1	--	--	PREDICTED: uncharacterized protein LOC103956333 [Pyrus x bretschneideri]	PREDICTED: Cucumis sativus uncharacterized LOC101209973 (LOC101209973), misc_RNA
Bp0730011	InDel	--	--	Cellular Component: chloroplast (GO:0009507);; Biological Process: photosynthesis, light harvesting (GO:0009765);; Cellular Component: membrane (GO:0016020);; Molecular Function: metal ion binding (GO:0046872);;	K08914|0|pper:PRUPE_ppa009987mg|hypothetical protein; K08914 light-harvesting complex II chlorophyll a/b binding protein 3 (A)	--	--	Chlorophyll A-B binding protein	Chlorophyll a-b binding protein 13, chloroplastic (Precursor) GN=CAB13 OS=Solanum lycopersicum (Tomato) PE=1 SV=1	Chlorophyll a-b binding protein 13 {ECO:0000313|EMBL:EXB89638.1} OS=Morus notabilis PE=4 SV=1	R	General function prediction only	Chlorophyll a-b binding protein 13 [Morus notabilis]	Morus notabilis Chlorophyll a-b binding protein 13 partial mRNA
Bp07g1859	InDel	--	--	Molecular Function: endonuclease activity (GO:0004519);;	--	--	--	--	--	Uncharacterized protein {ECO:0000313|EMBL:KEH16995.1} OS=Medicago truncatula (Barrel medic) PE=4 SV=1	--	--	PREDICTED: uncharacterized protein LOC103956333 [Pyrus x bretschneideri]	PREDICTED: Pyrus x bretschneideri uncharacterized LOC103956333 (LOC103956333), mRNA
Bp07g1974	InDel	--	--	--	--	--	--	--	--	Uncharacterized protein {ECO:0000313|EMBL:EXC22243.1} OS=Morus notabilis PE=4 SV=1	S	Function unknown	hypothetical protein L484_011969 [Morus notabilis]	Morus notabilis hypothetical protein partial mRNA
Bp08g0552	InDel	[LKJ]	--	Molecular Function: nucleic acid binding (GO:0003676);; Molecular Function: ATP binding (GO:0005524);; Cellular Component: nucleolus (GO:0005730);; Cellular Component: cytosol (GO:0005829);; Cellular Component: plasma membrane (GO:0005886);; Molecular Function: ATP-dependent helicase activity (GO:0008026);; Cellular Component: plant-type cell wall (GO:0009505);; Biological Process: response to ca…	K03257|0|cit:102621232|eukaryotic initiation factor 4A-8-like; K03257 translation initiation factor 4A (A)	[J]	Translation, ribosomal structure and biogenesis	DEAD/DEAH box helicase	Eukaryotic initiation factor 4A-11 OS=Nicotiana tabacum (Common tobacco) PE=1 SV=1	Uncharacterized protein {ECO:0000313|EMBL:KDO65150.1} OS=Citrus sinensis (Sweet orange) PE=3 SV=1	J	Translation, ribosomal structure and biogenesis	hypothetical protein CICLE_v10025724mg [Citrus clementina]	Morus notabilis Eukaryotic initiation factor 4A-8 partial mRNA
Bp08g1794	InDel	[C]	Energy production and conversion	Cellular Component: nucleus (GO:0005634);; Cellular Component: vacuole (GO:0005773);; Cellular Component: peroxisome (GO:0005777);; Cellular Component: chloroplast stroma (GO:0009570);; Molecular Function: FMN binding (GO:0010181);; Cellular Component: membrane (GO:0016020);; Molecular Function: oxidoreductase activity (GO:0016491);; Cellular Component: cytosolic ribosome (GO:0022626);; Cellular …	K11517|0|pxb:103945960|peroxisomal (S)-2-hydroxy-acid oxidase-like; K11517 (S)-2-hydroxy-acid oxidase [EC:1.1.3.15] (A)	[C]	Energy production and conversion	FMN-dependent dehydrogenase	Peroxisomal (S)-2-hydroxy-acid oxidase GLO1 GN=GLO1 OS=Arabidopsis thaliana (Mouse-ear cress) PE=1 SV=1	Putative uncharacterized protein {ECO:0000313|EMBL:CAN67413.1} OS=Vitis vinifera (Grape) PE=4 SV=1	C	Energy production and conversion	PREDICTED: peroxisomal (S)-2-hydroxy-acid oxidase GLO1 isoform X1 [Tarenaya hassleriana]	PREDICTED: Cucumis melo peroxisomal (S)-2-hydroxy-acid oxidase GLO1 (LOC103484358), transcript variant X2, mRNA
Bp08g1837	InDel	[H]	Coenzyme transport and metabolism	Biological Process: isoprenoid biosynthetic process (GO:0008299);; Molecular Function: transferase activity (GO:0016740);;	K14066|3.26388e-151|gmx:100792725|solanesyl diphosphate synthase 3, chloroplastic/mitochondrial-like; K14066 geranyl diphosphate synthase [EC:2.5.1.1] (A)	[H]	Coenzyme transport and metabolism	Polyprenyl synthetase	Solanesyl diphosphate synthase 3, chloroplastic/mitochondrial (Precursor) GN=T31E10.3 OS=Arabidopsis thaliana (Mouse-ear cress) PE=1 SV=1	Uncharacterized protein {ECO:0000313|EnsemblPlants:GLYMA05G21570.1} OS=Glycine max (Soybean) PE=3 SV=1	H	Coenzyme transport and metabolism	PREDICTED: solanesyl diphosphate synthase 3, chloroplastic/mitochondrial-like isoform X2 [Glycine max]	PREDICTED: Prunus mume solanesyl diphosphate synthase 3, chloroplastic/mitochondrial (LOC103325208), mRNA
Bp08g1838	InDel	--	--	--	--	[D]	Cell cycle control, cell division, chromosome partitioning	RNA recognition motif 2	Protein terminal ear1 GN=TE1 OS=Zea mays (Maize) PE=2 SV=1	Uncharacterized protein {ECO:0000313|EMBL:EXB44330.1} OS=Morus notabilis PE=4 SV=1	D	Cell cycle control, cell division, chromosome partitioning	hypothetical protein L484_020142 [Morus notabilis]	Morus notabilis hypothetical protein partial mRNA
Bp09g0108	InDel	[O]	Posttranslational modification, protein turnover, chaperones	Molecular Function: ATP binding (GO:0005524);; Cellular Component: nucleus (GO:0005634);; Cellular Component: multivesicular body (GO:0005771);; Biological Process: protein targeting to vacuole (GO:0006623);; Biological Process: fatty acid beta-oxidation (GO:0006635);; Biological Process: lipid transport (GO:0006869);; Biological Process: intra-Golgi vesicle-mediated transport (GO:0006891);; Biol…	K12196|0|pper:PRUPE_ppa005989mg|hypothetical protein; K12196 vacuolar protein-sorting-associated protein 4 (A)	[O]	Posttranslational modification, protein turnover, chaperones	ATPase family associated with various cellular activities (AAA)	Protein SUPPRESSOR OF K(+) TRANSPORT GROWTH DEFECT 1 {ECO:0000303|PubMed:17468262} OS=Arabidopsis thaliana (Mouse-ear cress) PE=1 SV=1	Vacuolar protein sorting-associated protein 4 {ECO:0000313|EMBL:EXB38467.1} OS=Morus notabilis PE=3 SV=1	O	Posttranslational modification, protein turnover, chaperones	Vacuolar protein sorting-associated protein 4 [Morus notabilis]	Morus notabilis Vacuolar protein sorting-associated protein 4 partial mRNA
Bp09g1471	InDel	[O]	Posttranslational modification, protein turnover, chaperones	Cellular Component: cytoplasm (GO:0005737);;	K13113|1.48347e-45|mus:103984953|ubiquitin-like protein 5; K13113 ubiquitin-like protein 5 (A)	[O]	Posttranslational modification, protein turnover, chaperones	Ubiquitin family	Ubiquitin-like protein 5 GN=UBL5 OS=Arabidopsis thaliana (Mouse-ear cress) PE=3 SV=1	Uncharacterized protein {ECO:0000313|EMBL:KCW51380.1} (Fragment) OS=Eucalyptus grandis (Flooded gum) PE=4 SV=1	O	Posttranslational modification, protein turnover, chaperones	hypothetical protein EUGRSUZ_J00924, partial [Eucalyptus grandis]	Morus notabilis Ubiquitin-like protein 5 partial mRNA
Bp10g0303	InDel	--	--	Cellular Component: plasma membrane (GO:0005886);; Cellular Component: photosystem I (GO:0009522);; Cellular Component: photosystem II (GO:0009523);; Cellular Component: chloroplast thylakoid membrane (GO:0009535);; Biological Process: response to blue light (GO:0009637);; Biological Process: photosynthesis, light harvesting (GO:0009765);; Cellular Component: chloroplast envelope (GO:0009941);; B…	K08913|0|tcc:TCM_002333|Photosystem II light harvesting complex gene 2.1; K08913 light-harvesting complex II chlorophyll a/b binding protein 2 (A)	--	--	Chlorophyll A-B binding protein	Chlorophyll a-b binding protein 151, chloroplastic (Precursor) GN=CAB-151 OS=Gossypium hirsutum (Upland cotton) PE=2 SV=2	Chlorophyll a-b binding protein 151 {ECO:0000313|EMBL:EXC34900.1} OS=Morus notabilis PE=4 SV=1	O	Posttranslational modification, protein turnover, chaperones	Chlorophyll a-b binding protein 151 [Morus notabilis]	Morus notabilis Chlorophyll a-b binding protein 151 partial mRNA
Bp10g0868	InDel	--	--	--	--	--	--	--	--	Uncharacterized protein {ECO:0000313|EnsemblPlants:PGSC0003DMT400074585} OS=Solanum tuberosum (Potato) PE=4 SV=1	S	Function unknown	hypothetical protein, partial [Arachis diogoi]	Lysimachia coreana voucher YNUH:YNUHPG002 plastid, complete genome
Bp10g0869	InDel	--	--	--	--	[R]	General function prediction only	gag-polyprotein putative aspartyl protease	--	Uncharacterized protein {ECO:0000313|EMBL:EPS69639.1} OS=Genlisea aurea PE=4 SV=1	R	General function prediction only	PREDICTED: uncharacterized protein LOC102610671 [Citrus sinensis]	PREDICTED: Citrus sinensis uncharacterized LOC102610671 (LOC102610671), mRNA
Bp10g1321	InDel	--	--	Molecular Function: ubiquitin-protein transferase activity (GO:0004842);; Molecular Function: zinc ion binding (GO:0008270);; Biological Process: protein ubiquitination (GO:0016567);;	--	--	--	RING-type zinc-finger	--	Uncharacterized protein {ECO:0000313|EMBL:EXB38058.1} OS=Morus notabilis PE=4 SV=1	O	Posttranslational modification, protein turnover, chaperones	hypothetical protein L484_020977 [Morus notabilis]	Morus notabilis hypothetical protein partial mRNA
Bp10g1656	InDel	[J]	Translation, ribosomal structure and biogenesis	Molecular Function: translation elongation factor activity (GO:0003746);; Molecular Function: GTPase activity (GO:0003924);; Molecular Function: GTP binding (GO:0005525);; Cellular Component: nucleolus (GO:0005730);; Biological Process: obsolete GTP catabolic process (GO:0006184);; Biological Process: translational elongation (GO:0006414);; Cellular Component: nucleoid (GO:0009295);; Cellular Com…	K02358|0|gmx:100791320|elongation factor Tu, chloroplastic-like; K02358 elongation factor Tu (A)	[J]	Translation, ribosomal structure and biogenesis	Elongation factor Tu GTP binding domain	Elongation factor Tu, chloroplastic (Precursor) GN=TUFB1 OS=Glycine max (Soybean) PE=3 SV=1	Elongation factor Tu {ECO:0000256|RuleBase:RU004061} OS=Morus notabilis PE=3 SV=1	J	Translation, ribosomal structure and biogenesis	Elongation factor Tu [Morus notabilis]	Morus notabilis Elongation factor Tu partial mRNA
Bp1100007	InDel	[O]	Posttranslational modification, protein turnover, chaperones	Molecular Function: ATP binding (GO:0005524);; Biological Process: response to stress (GO:0006950);;	K03283|0|tcc:TCM_042785|Heat shock cognate protein 70-1; K03283 heat shock 70kDa protein 1/8 (A)	[O]	Posttranslational modification, protein turnover, chaperones	Hsp70 protein	Heat shock cognate 70 kDa protein GN=HSP70 OS=Petunia hybrida (Petunia) PE=2 SV=1	Heat shock 70 kDa protein 4 {ECO:0000313|EMBL:EXB58119.1} OS=Morus notabilis PE=3 SV=1	O	Posttranslational modification, protein turnover, chaperones	Heat shock 70 kDa protein 4 [Morus notabilis]	Morus notabilis Heat shock 70 kDa protein 4 partial mRNA
Bp11g1255	InDel	--	--	Biological Process: rRNA processing (GO:0006364);; Cellular Component: chloroplast thylakoid membrane (GO:0009535);; Cellular Component: photosystem I reaction center (GO:0009538);; Biological Process: plastid organization (GO:0009657);; Cellular Component: chloroplast envelope (GO:0009941);; Biological Process: photosystem II assembly (GO:0010207);; Cellular Component: plastoglobule (GO:0010287)…	K02699|1.18969e-112|gmx:100500317|uncharacterized LOC100500317; K02699 photosystem I subunit XI (A)	--	--	Photosystem I reaction centre subunit XI	Photosystem I reaction center subunit XI, chloroplastic (Precursor) GN=PSAL OS=Hordeum vulgare (Barley) PE=1 SV=1	Photosystem I reaction center subunit XI {ECO:0000313|EMBL:EXB61163.1} OS=Morus notabilis PE=4 SV=1	G	Carbohydrate transport and metabolism	Photosystem I reaction center subunit XI [Morus notabilis]	Morus notabilis Photosystem I reaction center subunit XI partial mRNA
Bp12g0914	InDel	--	--	Cellular Component: chloroplast (GO:0009507);; Biological Process: photosynthesis, light harvesting (GO:0009765);; Cellular Component: membrane (GO:0016020);; Molecular Function: metal ion binding (GO:0046872);;	K08910|2.3393e-142|rcu:RCOM_1471590|chlorophyll A/B binding protein, putative; K08910 light-harvesting complex I chlorophyll a/b binding protein 4 (A)	--	--	Chlorophyll A-B binding protein	Chlorophyll a-b binding protein P4, chloroplastic (Precursor) OS=Pisum sativum (Garden pea) PE=1 SV=1	Chlorophyll A/B binding protein, putative {ECO:0000313|EMBL:EEF47847.1} OS=Ricinus communis (Castor bean) PE=4 SV=1	R	General function prediction only	chlorophyll A/B binding protein, putative [Ricinus communis]	Morus notabilis Chlorophyll a-b binding protein P4 partial mRNA
Bp12g1042	InDel	--	--	Cellular Component: cell wall (GO:0005618);; Cellular Component: Golgi apparatus (GO:0005794);; Cellular Component: cytosol (GO:0005829);; Molecular Function: glycogenin glucosyltransferase activity (GO:0008466);; Cellular Component: plasmodesma (GO:0009506);; Cellular Component: membrane (GO:0016020);; Biological Process: cellulose biosynthetic process (GO:0030244);; Biological Process: UDP-L-ar…	K13379|0|tcc:TCM_014329|Reversibly glycosylated polypeptide 3; K13379 reversibly glycosylated polypeptide / UDP-arabinopyranose mutase [EC:2.4.1.- 5.4.99.30] (A)	--	--	Reversibly glycosylated polypeptide	UDP-arabinopyranose mutase 3 OS=Oryza sativa subsp. japonica (Rice) PE=1 SV=1	Reversibly glycosylated polypeptide {ECO:0000313|EMBL:EXB50062.1} OS=Morus notabilis PE=4 SV=1	R	General function prediction only	Reversibly glycosylated polypeptide [Morus notabilis]	Morus notabilis Reversibly glycosylated polypeptide partial mRNA
Bp12g1061	InDel	[J]	Translation, ribosomal structure and biogenesis	Molecular Function: structural constituent of ribosome (GO:0003735);; Cellular Component: mitochondrion (GO:0005739);; Biological Process: translation (GO:0006412);; Cellular Component: chloroplast (GO:0009507);; Cellular Component: small ribosomal subunit (GO:0015935);; Molecular Function: rRNA binding (GO:0019843);;	K02950|3.03992e-58|pvu:PHAVU_002G050200g|hypothetical protein; K02950 small subunit ribosomal protein S12 (A)	[J]	Translation, ribosomal structure and biogenesis	Ribosomal protein S12/S23	30S ribosomal protein S12-B, chloroplastic GN=rps12-B OS=Populus trichocarpa (Western balsam poplar) PE=3 SV=1	BnaUnng00880D protein {ECO:0000313|EMBL:CDY63601.1} OS=Brassica napus (Rape) PE=3 SV=1	J	Translation, ribosomal structure and biogenesis	BnaUnng00880D [Brassica napus]	Morus mongolica chloroplast, complete genome
Bp12g1062	InDel	--	--	--	--	--	--	--	--	Ycf68 protein {ECO:0000313|EMBL:AES86351.1} OS=Medicago truncatula (Barrel medic) PE=4 SV=1	--	--	Ycf68 [Medicago truncatula]	Medicago truncatula Ycf68 (MTR_4g129360) mRNA, complete cds
Bp12g1063	InDel	--	--	--	--	--	--	--	--	Uncharacterized protein {ECO:0000313|EMBL:EPS74525.1} (Fragment) OS=Genlisea aurea PE=4 SV=1	R	General function prediction only	hypothetical protein M569_00242, partial [Genlisea aurea]	Morus mongolica chloroplast, complete genome
Bp1950001	InDel	--	--	Molecular Function: iron ion binding (GO:0005506);; Biological Process: DNA-templated transcription, elongation (GO:0006354);; Cellular Component: photosystem II (GO:0009523);; Cellular Component: chloroplast thylakoid membrane (GO:0009535);; Biological Process: photosynthesis, light harvesting in photosystem II (GO:0009769);; Biological Process: photosynthetic electron transport in photosystem I…	K02706|0|gmx:3989284|psbD, GlmaCp016; photosystem II protein D2; K02706 photosystem II P680 reaction center D2 protein (A)	--	--	Photosynthetic reaction centre protein	Photosystem II D2 protein {ECO:0000255|HAMAP-Rule:MF_01383} OS=Glycine max (Soybean) PE=3 SV=1	Photosystem II D2 protein {ECO:0000256|RuleBase:RU004333} (Fragment) OS=Mollugo verticillata (Green carpetweed) PE=3 SV=1	C	Energy production and conversion	photosystem II D2 protein, partial (chloroplast) [Mollugo verticillata]	Glycine soja chloroplast, complete genome

## Sheet: Table S8
Table S8 Summary of the candidate genes which directly hit by the associated significant SNPs.
Chromosome	SNP	P value	Candidate gene	Start	End	Gene function
chr01	2799060	1.87398e-07	Bp01g0273	2790346	2799496	Glutamine--tRNA ligase
chr01	3009474	2.918e-07	Bp01g0303	3007156	3010864	peptide/nitrate transporter
chr01	3342090	2.59901e-32	Bp01g0339	3341386	3342371	Lachrymatory-factor synthase
chr02	16390526	7.5449e-07	Bp02g0717	16383869	16396173	Prolyl-tRNA synthetase associated domain-containing protein
chr02	19125376	1.3896e-07	Bp02g0875	19110873	19129104	Ubiquitin-like-specific protease
chr02	34006277	2.5255e-07	Bp02g2189	33991867	34007990	Myosin-15
chr05	7876074	6.673e-07	Bp05g0467	7870784	7879122	DNA polymerase I
chr07	6701340	3.5042e-07	Bp07g0752	6701244	6704823	Cytochrome P450
chr07	7695318	5.0046e-07	Bp07g0841	7694192	7695581	Unknown
chr07	7792037	8.0754e-07	Bp07g0847	7784638	7803992	Importin-9
chr07	8625212	3.1472e-07	Bp07g0907	8619745	8625737	PAX3- and PAX7-binding protein
chr07	8629791	3.2196e-07	Bp07g0908	8626896	8631314	NAC domain-containing protein
chr07	8817651	5.1166e-07	Bp07g0920	8816183	8819011	MYB-like transcription factor
chr07	9137200	2.3937e-07	Bp07g0949	9133220	9137277	Unknown
chr07	9541730	8.9666e-07	Bp07g0981	9541268	9544456	WUSCHEL-related homeobox
chr07	12313949	3.2652e-07	Bp07g1192	12312936	12314238	Unknown
chr07	15764504	2.3938e-07	Bp07g1397	15763585	15776779	Unknown
chr11	2017816	9.2278e-07	Bp11g0139	2014233	2023190	Glucosidase 2 subunit beta
chr11	17172327	9.98358e-07	Bp11g1674	17167894	17173119	F-box protein SKIP17
chr13	17290988	2.56076e-09	Bp13g1432	17286997	17291342	Reduced wall acetylation (RWA) protein

## Sheet: Table S9
Table S9 The annotation information of genes included in Module Salmon.
Gene ID	COG class	COG class annotation	GO annotation	KEGG annotation	KOG class	KOG class annotation	Pfam annotation	Swissprot annotation	TrEMBL annotation	eggNOG class	eggNOG class annotation	nr annotation	nt annotation
Bp01g0392	[U]	Intracellular trafficking, secretion, and vesicular transport	Biological Process: postreplication repair (GO:0006301);; Biological Process: intracellular protein transport (GO:0006886);; Molecular Function: protein transporter activity (GO:0008565);; Cellular Component: clathrin vesicle coat (GO:0030125);;	K12403|8.68986e-98|rcu:RCOM_1048810|AP-4 complex subunit sigma-1, putative; K12403 AP-4 complex subunit sigma-1 (A)	[U]	Intracellular trafficking, secretion, and vesicular transport	Clathrin adaptor complex small chain	AP-4 complex subunit sigma GN=At2g19790 OS=Arabidopsis thaliana (Mouse-ear cress) PE=2 SV=1	AP-4 complex subunit sigma {ECO:0000313|EMBL:EXB24698.1} OS=Morus notabilis PE=4 SV=1	U	Intracellular trafficking, secretion, and vesicular transport	AP-4 complex subunit sigma [Morus notabilis]	Morus notabilis AP-4 complex subunit sigma partial mRNA
Bp01g0548	--	--	--	--	--	--	Protein of unknown function (DUF1313)	Protein ELF4-LIKE 3 GN=F18P14 OS=Arabidopsis thaliana (Mouse-ear cress) PE=3 SV=1	Uncharacterized protein {ECO:0000313|EMBL:EXB38921.1} OS=Morus notabilis PE=4 SV=1	S	Function unknown	hypothetical protein L484_027356 [Morus notabilis]	Morus notabilis hypothetical protein partial mRNA
Bp01g1351	--	--	--	--	--	--	--	--	Arabinogalactan-protein {ECO:0000313|EMBL:AAA51649.1} (Precursor) OS=Pyrus communis (Pear) PE=2 SV=1	--	--	PREDICTED: classical arabinogalactan protein 4-like [Prunus mume]	Morus notabilis hypothetical protein partial mRNA
Bp01g1649	--	--	--	--	[G]	Carbohydrate transport and metabolism	Galactosyltransferase	Probable beta-1,3-galactosyltransferase 14 GN=B3GALT14 OS=Arabidopsis thaliana (Mouse-ear cress) PE=2 SV=1	Putative beta-1,3-galactosyltransferase 14 {ECO:0000313|EMBL:EXC18488.1} OS=Morus notabilis PE=4 SV=1	G	Carbohydrate transport and metabolism	putative beta-1,3-galactosyltransferase 14 [Morus notabilis]	Morus notabilis putative beta-1,3-galactosyltransferase 14 partial mRNA
Bp01g2226	--	--	Molecular Function: cytochrome-c oxidase activity (GO:0004129);; Cellular Component: mitochondrial respiratory chain complex IV (GO:0005751);;	K02266|1.50995e-51|pper:PRUPE_ppa013816mg|hypothetical protein; K02266 cytochrome c oxidase subunit 6a (A)	[C]	Energy production and conversion	Cytochrome c oxidase subunit VIa	Cytochrome c oxidase subunit 6a, mitochondrial (Precursor) GN=COX6A OS=Arabidopsis thaliana (Mouse-ear cress) PE=2 SV=1	Uncharacterized protein {ECO:0000313|EMBL:KCW54700.1} OS=Eucalyptus grandis (Flooded gum) PE=3 SV=1	C	Energy production and conversion	Cytochrome c oxidase subunit 6a, mitochondrial -like protein [Gossypium arboreum]	Morus notabilis hypothetical protein partial mRNA
Bp01g2618	--	--	--	--	--	--	--	--	--	--	--	--	Morus notabilis Polyphenol oxidase partial mRNA
Bp01g2631	[O]	Posttranslational modification, protein turnover, chaperones	Molecular Function: ubiquitin-protein transferase activity (GO:0004842);; Biological Process: response to auxin (GO:0009733);; Biological Process: embryo development (GO:0009790);; Biological Process: protein ubiquitination (GO:0016567);;	K10579|2.91032e-129|rcu:RCOM_0553170|ubiquitin-conjugating enzyme m, putative (EC:6.3.2.19); K10579 ubiquitin-conjugating enzyme E2 M [EC:6.3.2.19] (A)	[O]	Posttranslational modification, protein turnover, chaperones	Ubiquitin-conjugating enzyme	NEDD8-conjugating enzyme Ubc12 GN=RCE1 OS=Arabidopsis thaliana (Mouse-ear cress) PE=1 SV=1	NEDD8-conjugating enzyme Ubc12 {ECO:0000313|EMBL:EXB59137.1} OS=Morus notabilis PE=3 SV=1	O	Posttranslational modification, protein turnover, chaperones	NEDD8-conjugating enzyme Ubc12 [Morus notabilis]	Morus notabilis NEDD8-conjugating enzyme Ubc12 partial mRNA
Bp01g2653	--	--	--	--	[L]	Replication, recombination and repair	DDE superfamily endonuclease	--	Uncharacterized protein {ECO:0000313|EMBL:EMJ00744.1} OS=Prunus persica (Peach) PE=4 SV=1	L	Replication, recombination and repair	PREDICTED: uncharacterized protein LOC103931534 [Pyrus x bretschneideri]	Vitis vinifera contig VV78X198349.8, whole genome shotgun sequence
Bp01g2732	[O]	Posttranslational modification, protein turnover, chaperones	Molecular Function: ATP binding (GO:0005524);; Molecular Function: nucleoside-triphosphatase activity (GO:0017111);;	--	[O]	Posttranslational modification, protein turnover, chaperones	Domain associated at C-terminal with AAA	26S protease regulatory subunit 4 homolog GN=P0034A04.112 OS=Oryza sativa subsp. japonica (Rice) PE=2 SV=2	Putative mitochondrial chaperone bcs1 {ECO:0000313|EMBL:EXC35431.1} OS=Morus notabilis PE=3 SV=1	O	Posttranslational modification, protein turnover, chaperones	putative mitochondrial chaperone bcs1 [Morus notabilis]	Morus notabilis putative mitochondrial chaperone bcs1 partial mRNA
Bp01g2743	--	--	--	--	--	--	Dehydrin	Dehydrin DHN1 GN=DHN1 OS=Hordeum vulgare (Barley) PE=2 SV=1	Uncharacterized protein {ECO:0000313|EMBL:KDP37458.1} OS=Jatropha curcas (Barbados nut) PE=2 SV=1	S	Function unknown	dehydrin [Jatropha curcas]	Morus notabilis Dehydrin Rab15 partial mRNA
Bp01g2863	--	--	--	--	--	--	PLAC8 family	Protein MID1-COMPLEMENTING ACTIVITY 1 GN=MCA1 OS=Arabidopsis thaliana (Mouse-ear cress) PE=1 SV=1	Uncharacterized protein {ECO:0000313|EMBL:EXC35316.1} OS=Morus notabilis PE=4 SV=1	R	General function prediction only	hypothetical protein L484_026640 [Morus notabilis]	Morus notabilis hypothetical protein partial mRNA
Bp01g3090	--	--	--	--	--	--	--	--	Uncharacterized protein {ECO:0000313|EMBL:ESW09586.1} OS=Phaseolus vulgaris (Kidney bean) PE=4 SV=1	S	Function unknown	PREDICTED: uncharacterized protein LOC101298253 isoform 2 [Fragaria vesca subsp. vesca]	Prunus persica hypothetical protein (PRUPE_ppa013840mg) mRNA, complete cds
Bp02g0499	[H]	Coenzyme transport and metabolism	--	--	[S]	Function unknown	Enoyl-CoA hydratase/isomerase family	Autophagy-related protein 18a GN=ATG18A OS=Arabidopsis thaliana (Mouse-ear cress) PE=1 SV=1	WD repeat domain phosphoinositide-interacting protein 3 {ECO:0000313|EMBL:EXC01678.1} OS=Morus notabilis PE=4 SV=1	R	General function prediction only	WD repeat domain phosphoinositide-interacting protein 3 [Morus notabilis]	Morus notabilis WD repeat domain phosphoinositide-interacting protein 3 partial mRNA
Bp02g1281	[R]	General function prediction only	--	--	--	--	TPR repeat	--	Uncharacterized protein {ECO:0000313|EMBL:EXB24430.1} OS=Morus notabilis PE=4 SV=1	R	General function prediction only	hypothetical protein L484_001326 [Morus notabilis]	Morus notabilis hypothetical protein partial mRNA
Bp02g1641	--	--	--	K10572|0|mdm:103423459|inositol-pentakisphosphate 2-kinase-like; K10572 inositol-pentakisphosphate 2-kinase [EC:2.7.1.158] (A)	[T]	Signal transduction mechanisms	Inositol-pentakisphosphate 2-kinase	Inositol-pentakisphosphate 2-kinase GN=IPK1 OS=Arabidopsis thaliana (Mouse-ear cress) PE=1 SV=1	Inositol-pentakisphosphate 2-kinase {ECO:0000313|EMBL:EXC25059.1} OS=Morus notabilis PE=4 SV=1	T	Signal transduction mechanisms	Inositol-pentakisphosphate 2-kinase [Morus notabilis]	Morus notabilis Inositol-pentakisphosphate 2-kinase partial mRNA
Bp02g2518	--	--	Molecular Function: nucleic acid binding (GO:0003676);; Molecular Function: transcription factor activity, sequence-specific DNA binding (GO:0003700);; Molecular Function: NAD+ ADP-ribosyltransferase activity (GO:0003950);; Cellular Component: intracellular (GO:0005622);; Biological Process: regulation of transcription, DNA-templated (GO:0006355);; Molecular Function: zinc ion binding (GO:0008270…	--	--	--	--	--	Uncharacterized protein {ECO:0000313|EMBL:EXC00976.1} OS=Morus notabilis PE=4 SV=1	R	General function prediction only	hypothetical protein L484_016042 [Morus notabilis]	Morus notabilis hypothetical protein partial mRNA
Bp02g2525	[U]	Intracellular trafficking, secretion, and vesicular transport	Cellular Component: mitochondrion (GO:0005739);; Biological Process: intracellular protein transport (GO:0006886);; Molecular Function: protein transporter activity (GO:0008565);; Cellular Component: AP-2 adaptor complex (GO:0030122);;	K11827|2.05685e-98|fve:101307955|AP-2 complex subunit sigma-like; K11827 AP-2 complex subunit sigma-1 (A)	[U]	Intracellular trafficking, secretion, and vesicular transport	Clathrin adaptor complex small chain	AP-2 complex subunit sigma GN=AP17 OS=Arabidopsis thaliana (Mouse-ear cress) PE=2 SV=1	Uncharacterized protein {ECO:0000313|EMBL:KDP36929.1} OS=Jatropha curcas (Barbados nut) PE=4 SV=1	U	Intracellular trafficking, secretion, and vesicular transport	PREDICTED: AP-2 complex subunit sigma-like [Fragaria vesca subsp. vesca]	Morus notabilis AP-2 complex subunit sigma partial mRNA
Bp03g0006	--	--	--	--	--	--	--	Maltose excess protein 1, chloroplastic (Precursor) GN=K3M16.90 OS=Arabidopsis thaliana (Mouse-ear cress) PE=2 SV=2	Uncharacterized protein {ECO:0000313|EMBL:EMJ19290.1} OS=Prunus persica (Peach) PE=4 SV=1	P	Inorganic ion transport and metabolism	hypothetical protein PRUPE_ppa006481mg [Prunus persica]	Morus notabilis hypothetical protein partial mRNA
Bp03g0121	--	--	Biological Process: microtubule cytoskeleton organization (GO:0000226);; Cellular Component: spindle (GO:0005819);; Cellular Component: microtubule (GO:0005874);; Biological Process: intracellular protein transport (GO:0006886);; Molecular Function: microtubule binding (GO:0008017);; Cellular Component: phragmoplast (GO:0009524);; Cellular Component: preprophase band (GO:0009574);; Biological Pro…	K16803|0|mdm:103444546|protein MOR1-like; K16803 cytoskeleton-associated protein 5 (A)	[Z]	Cytoskeleton	CLASP N terminal	Protein MOR1 GN=T20F21.17 OS=Arabidopsis thaliana (Mouse-ear cress) PE=1 SV=1	Uncharacterized protein {ECO:0000313|EMBL:EXC26458.1} OS=Morus notabilis PE=4 SV=1	Z	Cytoskeleton	hypothetical protein L484_001859 [Morus notabilis]	Morus notabilis hypothetical protein partial mRNA
Bp03g0744	--	--	--	--	--	--	--	--	Uncharacterized protein {ECO:0000313|EMBL:EXC21099.1} OS=Morus notabilis PE=4 SV=1	R	General function prediction only	hypothetical protein L484_017111 [Morus notabilis]	Morus notabilis hypothetical protein partial mRNA
Bp03g1082	--	--	Cellular Component: chloroplast (GO:0009507);;	--	--	--	Domain of unknown function (DUF4516)	--	Uncharacterized protein {ECO:0000313|EMBL:EOY18162.1} OS=Theobroma cacao (Cacao) PE=4 SV=1	S	Function unknown	Uncharacterized protein TCM_042776 [Theobroma cacao]	Morus notabilis hypothetical protein partial mRNA
Bp03g1105	--	--	--	--	--	--	--	--	Putative uncharacterized protein {ECO:0000313|EMBL:CCB56379.1} OS=Vitis vinifera (Grape) PE=4 SV=1	S	Function unknown	PREDICTED: uncharacterized protein LOC100853537 [Vitis vinifera]	PREDICTED: Glycine max uncharacterized LOC100815740 (LOC100815740), mRNA
Bp03g1296	[BK]	--	--	--	[K]	Transcription	Bromodomain	Transcription factor GTE1 GN=F19I3.13 OS=Arabidopsis thaliana (Mouse-ear cress) PE=2 SV=1	Transcription factor GTE1 {ECO:0000313|EMBL:EXB80110.1} OS=Morus notabilis PE=4 SV=1	K	Transcription	Transcription factor GTE1 [Morus notabilis]	Morus notabilis Transcription factor GTE1 partial mRNA
Bp04g0134	--	--	--	--	[L]	Replication, recombination and repair	hAT family C-terminal dimerisation region	Putative AC9 transposase OS=Zea mays (Maize) PE=4 SV=1	Putative AC transposase {ECO:0000313|EMBL:EXB38352.1} OS=Morus notabilis PE=4 SV=1	--	--	Putative AC transposase [Morus notabilis]	PREDICTED: Nelumbo nucifera zinc finger BED domain-containing protein RICESLEEPER 2-like (LOC104605173), mRNA
Bp04g0561	--	--	Cellular Component: nucleus (GO:0005634);; Biological Process: intracellular protein transport (GO:0006886);; Molecular Function: Ran GTPase binding (GO:0008536);;	K18460|1.89093e-42|pvu:PHAVU_007G2436000|hypothetical protein; K18460 exportin-7 (A)	[YU]	--	Importin-beta N-terminal domain	--	Uncharacterized protein {ECO:0000313|EMBL:EXB65283.1} OS=Morus notabilis PE=4 SV=1	Y	Nuclear structure	hypothetical protein L484_025362 [Morus notabilis]	Morus notabilis hypothetical protein partial mRNA
Bp04g0988	--	--	--	K15326|1.98582e-94|mdm:103409580|uncharacterized LOC103409580; K15326 tRNA-splicing endonuclease subunit Sen54 (A)	[J]	Translation, ribosomal structure and biogenesis	tRNA-splicing endonuclease subunit sen54 N-term	--	Uncharacterized protein {ECO:0000313|EMBL:EXB39067.1} OS=Morus notabilis PE=4 SV=1	J	Translation, ribosomal structure and biogenesis	hypothetical protein L484_016534 [Morus notabilis]	Morus notabilis hypothetical protein partial mRNA
Bp04g1057	--	--	--	--	--	--	Protein of unknown function (DUF1138)	--	Uncharacterized protein {ECO:0000313|EMBL:KCW90194.1} OS=Eucalyptus grandis (Flooded gum) PE=4 SV=1	S	Function unknown	PREDICTED: uncharacterized protein LOC103968025 [Pyrus x bretschneideri]	PREDICTED: Pyrus x bretschneideri uncharacterized LOC103968025 (LOC103968025), mRNA
Bp04g1094	--	--	--	--	--	--	Plant protein of unknown function	UPF0481 protein At3g47200 GN=At3g47200 OS=Arabidopsis thaliana (Mouse-ear cress) PE=2 SV=1	Uncharacterized protein {ECO:0000313|EMBL:EYU31471.1} OS=Erythranthe guttata (Yellow monkey flower) PE=4 SV=1	S	Function unknown	PREDICTED: UPF0481 protein At3g47200-like isoform X1 [Populus euphratica]	Populus trichocarpa hypothetical protein (POPTR_0001s14920g) mRNA, complete cds
Bp04g1904	[C]	Energy production and conversion	Molecular Function: magnesium ion binding (GO:0000287);; Molecular Function: inorganic diphosphatase activity (GO:0004427);; Cellular Component: cytosol (GO:0005829);; Biological Process: phosphate-containing compound metabolic process (GO:0006796);; Cellular Component: membrane (GO:0016020);; Biological Process: response to cadmium ion (GO:0046686);;	K01507|1.45158e-146|tcc:TCM_021993|Pyrophosphorylase 4; K01507 inorganic pyrophosphatase [EC:3.6.1.1] (A)	[C]	Energy production and conversion	Inorganic pyrophosphatase	Soluble inorganic pyrophosphatase GN=IPP OS=Zea mays (Maize) PE=2 SV=1	Soluble inorganic pyrophosphatase {ECO:0000313|EMBL:EXB67898.1} OS=Morus notabilis PE=3 SV=1	C	Energy production and conversion	Soluble inorganic pyrophosphatase [Morus notabilis]	Morus notabilis Soluble inorganic pyrophosphatase partial mRNA
Bp05g0186	--	--	--	--	--	--	Cleavage site for pathogenic type III effector avirulence factor Avr	RPM1-interacting protein 4 GN=RIN4 OS=Arabidopsis thaliana (Mouse-ear cress) PE=1 SV=1	Uncharacterized protein {ECO:0000313|EMBL:EMJ08599.1} OS=Prunus persica (Peach) PE=4 SV=1	R	General function prediction only	RPM1-interacting 4 -like protein [Gossypium arboreum]	Morus notabilis Transmembrane emp24 domain-containing protein partial mRNA
Bp05g0278	[S]	Function unknown	--	--	[R]	General function prediction only	Leucine rich repeat	Receptor-like protein 12 (Precursor) GN=RLP12 OS=Arabidopsis thaliana (Mouse-ear cress) PE=2 SV=2	Uncharacterized protein {ECO:0000313|EMBL:EMJ14860.1} OS=Prunus persica (Peach) PE=4 SV=1	R	General function prediction only	PREDICTED: receptor-like protein 12 [Prunus mume]	PREDICTED: Prunus mume receptor-like protein 12 (LOC103326651), mRNA
Bp05g0364	--	--	Biological Process: cytokinesis (GO:0000910);; Biological Process: microtubule bundle formation (GO:0001578);; Cellular Component: nucleus (GO:0005634);; Cellular Component: spindle (GO:0005819);; Biological Process: microtubule nucleation (GO:0007020);; Molecular Function: microtubule binding (GO:0008017);; Cellular Component: phragmoplast (GO:0009524);; Cellular Component: preprophase band (GO:…	K16732|0|vvi:100267550|65-kDa microtubule-associated protein 1-like; K16732 protein regulator of cytokinesis 1 (A)	[DZ]	--	Microtubule associated protein (MAP65/ASE1 family)	65-kDa microtubule-associated protein 1 GN=MAP65-1 OS=Arabidopsis thaliana (Mouse-ear cress) PE=1 SV=1	Uncharacterized protein {ECO:0000313|EMBL:EXB63258.1} OS=Morus notabilis PE=4 SV=1	Z	Cytoskeleton	hypothetical protein L484_012448 [Morus notabilis]	Morus notabilis hypothetical protein partial mRNA
Bp05g0658	[RTKL]	--	--	--	--	--	Protein kinase domain	G-type lectin S-receptor-like serine/threonine-protein kinase At4g27290 (Precursor) GN=At4g27290 OS=Arabidopsis thaliana (Mouse-ear cress) PE=3 SV=4	Serine/threonine-protein kinase {ECO:0000256|PIRNR:PIRNR000641} OS=Morus notabilis PE=3 SV=1	T	Signal transduction mechanisms	G-type lectin S-receptor-like serine/threonine-protein kinase [Morus notabilis]	Morus notabilis G-type lectin S-receptor-like serine/threonine-protein kinase partial mRNA
Bp05g1197	[J]	Translation, ribosomal structure and biogenesis	Molecular Function: translation initiation factor activity (GO:0003743);; Molecular Function: translation elongation factor activity (GO:0003746);; Biological Process: translational initiation (GO:0006413);; Biological Process: translational frameshifting (GO:0006452);; Biological Process: peptidyl-lysine modification to peptidyl-hypusine (GO:0008612);; Molecular Function: ribosome binding (GO:00…	K03263|6.69868e-106|tcc:TCM_037062|Eukaryotic translation initiation factor 5A-1; K03263 translation initiation factor 5A (A)	[J]	Translation, ribosomal structure and biogenesis	Eukaryotic elongation factor 5A hypusine, DNA-binding OB fold	Eukaryotic translation initiation factor 5A OS=Manihot esculenta (Cassava) PE=2 SV=2	Eukaryotic translation initiation factor 5A isoform II {ECO:0000313|EMBL:AAQ08192.1} OS=Hevea brasiliensis (Para rubber tree) PE=2 SV=1	J	Translation, ribosomal structure and biogenesis	eukaryotic translation initiation factor 5A isoform I [Hevea brasiliensis]	Morus notabilis Eukaryotic translation initiation factor 5A partial mRNA
Bp05g1659	--	--	--	K08507|3.8813e-104|pper:PRUPE_ppa010699mg|hypothetical protein; K08507 unconventional SNARE in the endoplasmic reticulum protein 1 (A)	--	--	Membrane fusion protein Use1	--	Uncharacterized protein {ECO:0000313|EMBL:EMJ19487.1} OS=Prunus persica (Peach) PE=4 SV=1	S	Function unknown	hypothetical protein PRUPE_ppa010699mg [Prunus persica]	Morus notabilis hypothetical protein partial mRNA
Bp0670012	[S]	Function unknown	Cellular Component: integral component of membrane (GO:0016021);;	--	[S]	Function unknown	ORMDL family	--	ORMDL family protein {ECO:0000313|EMBL:EOX95652.1} OS=Theobroma cacao (Cacao) PE=4 SV=1	S	Function unknown	PREDICTED: ORM1-like protein 3 [Cucumis melo]	Morus notabilis Uncharacterized protein partial mRNA
Bp0680007	[G]	Carbohydrate transport and metabolism	Biological Process: glucose metabolic process (GO:0006006);; Molecular Function: oxidoreductase activity, acting on the aldehyde or oxo group of donors, NAD or NADP as acceptor (GO:0016620);; Molecular Function: NADP binding (GO:0050661);; Molecular Function: NAD binding (GO:0051287);; Biological Process: oxidation-reduction process (GO:0055114);;	K00134|0|cam:101491257|glyceraldehyde-3-phosphate dehydrogenase, cytosolic-like; K00134 glyceraldehyde 3-phosphate dehydrogenase [EC:1.2.1.12] (A)	[G]	Carbohydrate transport and metabolism	Glyceraldehyde 3-phosphate dehydrogenase, C-terminal domain	Glyceraldehyde-3-phosphate dehydrogenase OS=Atriplex nummularia (Old man saltbush) PE=2 SV=1	Glyceraldehyde-3-phosphate dehydrogenase {ECO:0000256|RuleBase:RU361160} OS=Vitis vinifera (Grape) PE=3 SV=1	G	Carbohydrate transport and metabolism	PREDICTED: glyceraldehyde-3-phosphate dehydrogenase, cytosolic-like [Cicer arietinum]	Morus notabilis Glyceraldehyde-3-phosphate dehydrogenase partial mRNA
Bp06g0808	[E]	Amino acid transport and metabolism	Cellular Component: cytosol (GO:0005829);; Biological Process: proteolysis (GO:0006508);; Molecular Function: metallopeptidase activity (GO:0008237);; Molecular Function: acetylornithine deacetylase activity (GO:0008777);;	K01438|0|pxb:103967453|acetylornithine deacetylase-like; K01438 acetylornithine deacetylase [EC:3.5.1.16] (A)	[E]	Amino acid transport and metabolism	Peptidase family M20/M25/M40	Acetylornithine deacetylase GN=At4g17830 OS=Arabidopsis thaliana (Mouse-ear cress) PE=2 SV=1	Acetylornithine deacetylase {ECO:0000313|EMBL:EXB99746.1} OS=Morus notabilis PE=4 SV=1	E	Amino acid transport and metabolism	Acetylornithine deacetylase [Morus notabilis]	Morus notabilis Acetylornithine deacetylase partial mRNA
Bp06g0830	--	--	Molecular Function: GTPase activator activity (GO:0008060);; Molecular Function: zinc ion binding (GO:0008270);; Biological Process: regulation of GTPase activity (GO:0032312);;	K12493|0|pper:PRUPE_ppa006556mg|hypothetical protein; K12493 ADP-ribosylation factor GTPase-activating protein 2/3 (A)	[T]	Signal transduction mechanisms	Putative GTPase activating protein for Arf	Probable ADP-ribosylation factor GTPase-activating protein AGD9 GN=AGD9 OS=Arabidopsis thaliana (Mouse-ear cress) PE=1 SV=1	Putative ADP-ribosylation factor GTPase-activating protein AGD9 {ECO:0000313|EMBL:EXB99719.1} OS=Morus notabilis PE=4 SV=1	T	Signal transduction mechanisms	putative ADP-ribosylation factor GTPase-activating protein AGD9 [Morus notabilis]	Morus notabilis putative ADP-ribosylation factor GTPase-activating protein AGD9 partial mRNA
Bp06g0883	--	--	--	--	--	--	--	--	Uncharacterized protein {ECO:0000313|EMBL:ERP64938.1} OS=Populus trichocarpa (Western balsam poplar) PE=4 SV=1	S	Function unknown	hypothetical protein POPTR_0001s02120g [Populus trichocarpa]	Morus notabilis hypothetical protein partial mRNA
Bp06g0979	--	--	--	--	--	--	--	--	--	--	--	--	Morus notabilis Guanine nucleotide-binding protein subunit beta-like protein 1-like protein partial mRNA
Bp06g1074	[MI]	--	Molecular Function: ethanolamine-phosphate cytidylyltransferase activity (GO:0004306);; Cellular Component: nucleus (GO:0005634);; Biological Process: phosphatidylethanolamine biosynthetic process (GO:0006646);; Cellular Component: integral component of mitochondrial outer membrane (GO:0031307);;	K00967|0|pmum:103342373|ethanolamine-phosphate cytidylyltransferase; K00967 ethanolamine-phosphate cytidylyltransferase [EC:2.7.7.14] (A)	[I]	Lipid transport and metabolism	Cytidylyltransferase	Ethanolamine-phosphate cytidylyltransferase GN=PECT1 OS=Arabidopsis thaliana (Mouse-ear cress) PE=1 SV=1	Uncharacterized protein {ECO:0000313|EMBL:EMJ08529.1} OS=Prunus persica (Peach) PE=4 SV=1	I	Lipid transport and metabolism	PREDICTED: ethanolamine-phosphate cytidylyltransferase [Prunus mume]	PREDICTED: Prunus mume ethanolamine-phosphate cytidylyltransferase (LOC103342373), mRNA
Bp06g1225	--	--	--	--	--	--	--	--	Uncharacterized protein {ECO:0000313|EMBL:EXB99401.1} OS=Morus notabilis PE=4 SV=1	S	Function unknown	hypothetical protein L484_016377 [Morus notabilis]	Morus notabilis hypothetical protein partial mRNA
Bp06g1281	--	--	Biological Process: inflammatory response (GO:0006954);; Biological Process: response to other organism (GO:0051707);;	--	[V]	Defense mechanisms	Macrophage migration inhibitory factor (MIF)	--	Uncharacterized protein {ECO:0000313|EMBL:AFK37368.1} OS=Lotus japonicus (Lotus corniculatus var. japonicus) PE=2 SV=1	V	Defense mechanisms	unknown [Lotus japonicus]	Prunus persica hypothetical protein (PRUPE_ppa013583mg) mRNA, complete cds
Bp06g1628	[G]	Carbohydrate transport and metabolism	Biological Process: maltose metabolic process (GO:0000023);; Biological Process: sucrose metabolic process (GO:0005985);; Biological Process: fructose metabolic process (GO:0006000);; Biological Process: pentose-phosphate shunt (GO:0006098);; Biological Process: rRNA processing (GO:0006364);; Biological Process: response to cold (GO:0009409);; Cellular Component: chloroplast stroma (GO:0009570);;…	K03841|0|sly:101264273|fructose-1,6-bisphosphatase, chloroplastic; K03841 fructose-1,6-bisphosphatase I [EC:3.1.3.11] (A)	[G]	Carbohydrate transport and metabolism	Fructose-1-6-bisphosphatase	Fructose-1,6-bisphosphatase, chloroplastic (Precursor) OS=Spinacia oleracea (Spinach) PE=1 SV=2	Fructose-1,6-bisphosphatase {ECO:0000313|EMBL:EXB89981.1} OS=Morus notabilis PE=3 SV=1	G	Carbohydrate transport and metabolism	Fructose-1,6-bisphosphatase [Morus notabilis]	Morus notabilis Fructose-1,6-bisphosphatase partial mRNA
Bp06g1911	--	--	--	--	--	--	bHLH-MYC and R2R3-MYB transcription factors N-terminal	Transcription factor LHW GN=F12K2 OS=Arabidopsis thaliana (Mouse-ear cress) PE=1 SV=1	Uncharacterized protein {ECO:0000313|EMBL:EXB36735.1} OS=Morus notabilis PE=4 SV=1	S	Function unknown	hypothetical protein L484_016987 [Morus notabilis]	Morus notabilis hypothetical protein partial mRNA
Bp06g1946	--	--	--	K06700|7.55073e-139|tcc:TCM_021825|Proteasome inhibitor-related; K06700 proteasome inhibitor subunit 1 (PI31) (A)	[O]	Posttranslational modification, protein turnover, chaperones	PI31 proteasome regulator N-terminal	Probable proteasome inhibitor GN=At3g53970 OS=Arabidopsis thaliana (Mouse-ear cress) PE=1 SV=1	Uncharacterized protein {ECO:0000313|EMBL:EXB36691.1} OS=Morus notabilis PE=4 SV=1	O	Posttranslational modification, protein turnover, chaperones	hypothetical protein L484_016942 [Morus notabilis]	Morus notabilis hypothetical protein partial mRNA
Bp07g0153	--	--	--	--	[R]	General function prediction only	Kelch motif	F-box/kelch-repeat protein At1g67480 GN=At1g67480 OS=Arabidopsis thaliana (Mouse-ear cress) PE=2 SV=1	F-box/kelch-repeat protein {ECO:0000313|EMBL:EXC06147.1} OS=Morus notabilis PE=4 SV=1	R	General function prediction only	F-box/kelch-repeat protein [Morus notabilis]	Morus notabilis F-box/kelch-repeat protein partial mRNA
Bp07g0908	--	--	Biological Process: DNA damage checkpoint (GO:0000077);; Molecular Function: DNA binding (GO:0003677);; Molecular Function: transcription factor activity, sequence-specific DNA binding (GO:0003700);; Biological Process: regulation of transcription, DNA-templated (GO:0006355);; Biological Process: multicellular organism development (GO:0007275);; Biological Process: response to gamma radiation (GO…	--	--	--	No apical meristem (NAM) protein	NAC domain-containing protein 8 GN=NAC008 OS=Arabidopsis thaliana (Mouse-ear cress) PE=2 SV=1	NAC domain-containing protein {ECO:0000313|EMBL:AIA57535.1} OS=Boehmeria nivea (Chinese grass) PE=2 SV=1	K	Transcription	NAC domain-containing protein [Boehmeria nivea]	Boehmeria nivea NAC domain-containing protein (NAC31) mRNA, complete cds
Bp07g0920	--	--	Molecular Function: DNA binding (GO:0003677);; Molecular Function: chromatin binding (GO:0003682);;	--	--	--	Myb-like DNA-binding domain	Protein PHR1-LIKE 1 GN=PHL1 OS=Arabidopsis thaliana (Mouse-ear cress) PE=1 SV=1	Two-component response regulator {ECO:0000313|EMBL:EXC22244.1} OS=Morus notabilis PE=4 SV=1	K	Transcription	Two-component response regulator [Morus notabilis]	Morus notabilis Two-component response regulator partial mRNA
Bp07g0944	--	--	Biological Process: DNA-dependent DNA replication (GO:0006261);; Biological Process: double-strand break repair (GO:0006302);; Biological Process: response to gamma radiation (GO:0010332);; Biological Process: chiasma assembly (GO:0051026);;	K06695|6.01115e-131|gmx:100810135|homologous-pairing protein 2 homolog; K06695 26S proteasome regulatory subunit, ATPase 3, interacting protein (A)	[T]	Signal transduction mechanisms	Tat binding protein 1(TBP-1)-interacting protein (TBPIP)	Homologous-pairing protein 2 homolog GN=T6J4.9 OS=Arabidopsis thaliana (Mouse-ear cress) PE=1 SV=1	Uncharacterized protein {ECO:0000313|EMBL:KDP29390.1} OS=Jatropha curcas (Barbados nut) PE=4 SV=1	T	Signal transduction mechanisms	hypothetical protein JCGZ_18311 [Jatropha curcas]	Morus notabilis hypothetical protein partial mRNA
Bp07g1583	[T]	Signal transduction mechanisms	Molecular Function: protein serine/threonine kinase activity (GO:0004674);; Molecular Function: ATP binding (GO:0005524);; Biological Process: protein phosphorylation (GO:0006468);;	K07179|0|mdm:103439892|serine/threonine-protein kinase rio2-like; K07179 RIO kinase 2 [EC:2.7.11.1] (A)	[TR]	--	RIO1 family	--	Serine/threonine-protein kinase rio2 {ECO:0000313|EMBL:EXB51891.1} OS=Morus notabilis PE=4 SV=1	T	Signal transduction mechanisms	Serine/threonine-protein kinase rio2 [Morus notabilis]	Morus notabilis Serine/threonine-protein kinase rio2 partial mRNA
Bp08g0037	--	--	Molecular Function: transferase activity, transferring glycosyl groups (GO:0016757);;	K13691|0|tcc:TCM_019801|UDP-glucosyltransferase 74F2, putative; K13691 pathogen-inducible salicylic acid glucosyltransferase [EC:2.4.1.-] (A)	[GC]	--	UDP-glucoronosyl and UDP-glucosyl transferase	UDP-glycosyltransferase 74F2 GN=F18O19.7 OS=Arabidopsis thaliana (Mouse-ear cress) PE=1 SV=1	UDP-glycosyltransferase 74F2 {ECO:0000313|EMBL:EXB88302.1} OS=Morus notabilis PE=3 SV=1	G	Carbohydrate transport and metabolism	UDP-glycosyltransferase 74F2 [Morus notabilis]	Morus notabilis UDP-glycosyltransferase 74F2 partial mRNA
Bp08g0391	--	--	--	--	--	--	Plant invertase/pectin methylesterase inhibitor	Cell wall / vacuolar inhibitor of fructosidase 2 (Precursor) GN=MUB3.14 OS=Arabidopsis thaliana (Mouse-ear cress) PE=1 SV=1	Pectinesterase inhibitor {ECO:0000313|EMBL:EXB64629.1} OS=Morus notabilis PE=4 SV=1	--	--	Pectinesterase inhibitor [Morus notabilis]	Morus notabilis Pectinesterase inhibitor partial mRNA
Bp08g0396	[R]	General function prediction only	--	--	[R]	General function prediction only	Alpha/beta hydrolase family	--	Uncharacterized protein {ECO:0000313|EMBL:EXB64634.1} OS=Morus notabilis PE=4 SV=1	R	General function prediction only	hypothetical protein L484_017966 [Morus notabilis]	Morus notabilis hypothetical protein partial mRNA
Bp08g0914	[C]	Energy production and conversion	Cellular Component: mitochondrial respiratory chain complex I (GO:0005747);; Biological Process: ubiquitin-dependent protein catabolic process (GO:0006511);; Biological Process: response to oxidative stress (GO:0006979);; Molecular Function: NADH dehydrogenase (ubiquinone) activity (GO:0008137);; Molecular Function: zinc ion binding (GO:0008270);; Biological Process: photorespiration (GO:0009853)…	K03943|6.46041e-176|cit:102608138|NADH dehydrogenase [ubiquinone] flavoprotein 2, mitochondrial-like; K03943 NADH dehydrogenase (ubiquinone) flavoprotein 2 [EC:1.6.5.3 1.6.99.3] (A)	[C]	Energy production and conversion	Thioredoxin-like [2Fe-2S] ferredoxin	NADH dehydrogenase [ubiquinone] flavoprotein 2, mitochondrial (Precursor) GN=At4g02580 OS=Arabidopsis thaliana (Mouse-ear cress) PE=2 SV=3	NADH dehydrogenase [ubiquinone] flavoprotein 2 {ECO:0000313|EMBL:EXB67248.1} OS=Morus notabilis PE=4 SV=1	C	Energy production and conversion	NADH dehydrogenase [ubiquinone] flavoprotein 2 [Morus notabilis]	Morus notabilis NADH dehydrogenase [ubiquinone] flavoprotein 2 partial mRNA
Bp08g1460	--	--	Cellular Component: mitochondrion (GO:0005739);; Biological Process: protein complex assembly (GO:0006461);;	K07555|1.46399e-142|pmum:103324850|uncharacterized LOC103324850; K07555 ATP synthase mitochondrial F1 complex assembly factor 1 (A)	[O]	Posttranslational modification, protein turnover, chaperones	ATP11 protein	--	ATP synthase mitochondrial F1 complex assembly factor 1 {ECO:0000313|EMBL:EXB88546.1} OS=Morus notabilis PE=4 SV=1	O	Posttranslational modification, protein turnover, chaperones	ATP synthase mitochondrial F1 complex assembly factor 1 [Morus notabilis]	Morus notabilis ATP synthase mitochondrial F1 complex assembly factor 1 partial mRNA
Bp08g1507	--	--	--	--	--	--	Conserved hypothetical protein (Lin0512_fam)	--	Uncharacterized protein {ECO:0000313|EMBL:KGN49296.1} OS=Cucumis sativus (Cucumber) PE=4 SV=1	S	Function unknown	PREDICTED: uncharacterized protein LOC101290737 [Fragaria vesca subsp. vesca]	PREDICTED: Pyrus x bretschneideri uncharacterized LOC103944117 (LOC103944117), transcript variant X3, mRNA
Bp08g1784	--	--	Cellular Component: vacuolar membrane (GO:0005774);; Cellular Component: plasma membrane (GO:0005886);;	--	--	--	--	--	Uncharacterized protein {ECO:0000313|EMBL:KGN49402.1} OS=Cucumis sativus (Cucumber) PE=4 SV=1	S	Function unknown	PREDICTED: uncharacterized protein LOC100243015 [Vitis vinifera]	Morus notabilis hypothetical protein partial mRNA
Bp08g1801	--	--	Molecular Function: nucleic acid binding (GO:0003676);; Cellular Component: nucleus (GO:0005634);; Cellular Component: intracellular ribonucleoprotein complex (GO:0030529);;	--	--	--	LSM domain	--	Uncharacterized protein {ECO:0000313|EMBL:EXB54844.1} OS=Morus notabilis PE=4 SV=1	S	Function unknown	hypothetical protein L484_005333 [Morus notabilis]	Morus notabilis hypothetical protein partial mRNA
Bp08g2042	[R]	General function prediction only	Molecular Function: catalytic activity (GO:0003824);; Biological Process: metabolic process (GO:0008152);; Molecular Function: molybdenum ion binding (GO:0030151);; Molecular Function: pyridoxal phosphate binding (GO:0030170);;	--	[R]	General function prediction only	MOSC N-terminal beta barrel domain	Molybdenum cofactor sulfurase {ECO:0000255|HAMAP-Rule:MF_03050} GN=P0686E06.35 OS=Oryza sativa subsp. japonica (Rice) PE=2 SV=2	MOSC domain-containing protein 2 {ECO:0000313|EMBL:EXB83264.1} OS=Morus notabilis PE=4 SV=1	R	General function prediction only	MOSC domain-containing protein 2 [Morus notabilis]	Morus notabilis MOSC domain-containing protein 2 partial mRNA
Bp09g0027	--	--	--	K12619|0|fve:101313074|5'-3' exoribonuclease 3-like; K12619 5'-3' exoribonuclease 2 [EC:3.1.13.-] (A)	[LA]	--	XRN 5'-3' exonuclease N-terminus	5&apos;-3&apos; exoribonuclease 3 GN=XRN3 OS=Arabidopsis thaliana (Mouse-ear cress) PE=2 SV=1	5'-3' exoribonuclease 3 {ECO:0000313|EMBL:EXB91256.1} OS=Morus notabilis PE=4 SV=1	A	RNA processing and modification	5&apos;-3&apos; exoribonuclease 3 [Morus notabilis]	Morus notabilis 5'-3' exoribonuclease 3 partial mRNA
Bp09g0031	--	--	Cellular Component: cytoplasm (GO:0005737);;	--	--	--	Late embryogenesis abundant protein	Protein YLS9 GN=F11F19.11 OS=Arabidopsis thaliana (Mouse-ear cress) PE=2 SV=1	Uncharacterized protein {ECO:0000313|EMBL:EXB66196.1} OS=Morus notabilis PE=4 SV=1	S	Function unknown	hypothetical protein L484_001752 [Morus notabilis]	Morus notabilis hypothetical protein partial mRNA
Bp09g0475	--	--	Molecular Function: hydrolase activity (GO:0016787);;	--	--	--	--	--	Uncharacterized protein {ECO:0000313|EMBL:EXB37465.1} OS=Morus notabilis PE=4 SV=1	S	Function unknown	hypothetical protein L484_002565 [Morus notabilis]	Morus notabilis hypothetical protein partial mRNA
Bp09g0515	[F]	Nucleotide transport and metabolism	Molecular Function: catalytic activity (GO:0003824);; Biological Process: nucleoside metabolic process (GO:0009116);;	--	--	--	Phosphorylase superfamily	Bark storage protein A (Precursor) GN=BSPA OS=Populus deltoides (Eastern poplar) PE=2 SV=1	Putative uncharacterized protein {ECO:0000313|EMBL:CCB46710.1} OS=Vitis vinifera (Grape) PE=4 SV=1	R	General function prediction only	PREDICTED: bark storage protein A-like [Malus domestica]	PREDICTED: Prunus mume bark storage protein A-like (LOC103320202), mRNA
Bp09g1210	[I]	Lipid transport and metabolism	Molecular Function: iron ion binding (GO:0005506);; Biological Process: fatty acid biosynthetic process (GO:0006633);; Cellular Component: chloroplast envelope (GO:0009941);; Cellular Component: integral component of membrane (GO:0016021);; Biological Process: sterol biosynthetic process (GO:0016126);; Biological Process: oxidation-reduction process (GO:0055114);; Biological Process: 4-alpha-meth…	K14424|0|cit:102611328|methylsterol monooxygenase 2-2-like; K14424 4-alpha-methyl-delta7-sterol-4alpha-methyl oxidase [EC:1.14.13.72] (A)	[I]	Lipid transport and metabolism	Fatty acid hydroxylase superfamily	Methylsterol monooxygenase 2-2 GN=F22G5.23 OS=Arabidopsis thaliana (Mouse-ear cress) PE=2 SV=1	Uncharacterized protein {ECO:0000313|EMBL:KDO66648.1} OS=Citrus sinensis (Sweet orange) PE=4 SV=1	I	Lipid transport and metabolism	hypothetical protein CICLE_v10029052mg [Citrus clementina]	PREDICTED: Prunus mume methylsterol monooxygenase 2-2 (LOC103321848), transcript variant X1, mRNA
Bp09g1471	[O]	Posttranslational modification, protein turnover, chaperones	Cellular Component: cytoplasm (GO:0005737);;	K13113|1.48347e-45|mus:103984953|ubiquitin-like protein 5; K13113 ubiquitin-like protein 5 (A)	[O]	Posttranslational modification, protein turnover, chaperones	Ubiquitin family	Ubiquitin-like protein 5 GN=UBL5 OS=Arabidopsis thaliana (Mouse-ear cress) PE=3 SV=1	Uncharacterized protein {ECO:0000313|EMBL:KCW51380.1} (Fragment) OS=Eucalyptus grandis (Flooded gum) PE=4 SV=1	O	Posttranslational modification, protein turnover, chaperones	hypothetical protein EUGRSUZ_J00924, partial [Eucalyptus grandis]	Morus notabilis Ubiquitin-like protein 5 partial mRNA
Bp09g1541	--	--	Cellular Component: Golgi apparatus (GO:0005794);; Biological Process: plant-type secondary cell wall biogenesis (GO:0009834);; Biological Process: glucuronoxylan biosynthetic process (GO:0010417);; Molecular Function: glucuronosyltransferase activity (GO:0015020);; Cellular Component: membrane (GO:0016020);;	--	[GMW]	--	Exostosin family	Probable glucuronoxylan glucuronosyltransferase IRX7 GN=F24D13.10 OS=Arabidopsis thaliana (Mouse-ear cress) PE=2 SV=1	Putative glucuronoxylan glucuronosyltransferase IRX7 {ECO:0000313|EMBL:EXC31802.1} OS=Morus notabilis PE=4 SV=1	W	Extracellular structures	putative glucuronoxylan glucuronosyltransferase IRX7 [Morus notabilis]	Morus notabilis putative glucuronoxylan glucuronosyltransferase IRX7 partial mRNA
Bp09g1590	--	--	Cellular Component: nucleosome (GO:0000786);; Molecular Function: DNA binding (GO:0003677);; Cellular Component: nucleus (GO:0005634);; Biological Process: nucleosome assembly (GO:0006334);; Molecular Function: protein heterodimerization activity (GO:0046982);;	K11251|5.00658e-92|pper:PRUPE_ppa013072mg|hypothetical protein; K11251 histone H2A (A)	[B]	Chromatin structure and dynamics	Core histone H2A/H2B/H3/H4	Histone H2AX GN=HIS2A OS=Cicer arietinum (Chickpea) PE=2 SV=1	Histone H2A {ECO:0000256|RuleBase:RU003556} OS=Prunus persica (Peach) PE=3 SV=1	B	Chromatin structure and dynamics	hypothetical protein PRUPE_ppa013072mg [Prunus persica]	Morus notabilis Histone H2AX partial mRNA
Bp09g1991	--	--	--	--	--	--	Helix-loop-helix DNA-binding domain	Transcription factor bHLH122 GN=F23H24.3 OS=Arabidopsis thaliana (Mouse-ear cress) PE=1 SV=1	Uncharacterized protein {ECO:0000313|EMBL:EXB48386.1} OS=Morus notabilis PE=4 SV=1	K	Transcription	hypothetical protein L484_007964 [Morus notabilis]	Morus notabilis hypothetical protein partial mRNA
Bp09g2011	--	--	Molecular Function: iron ion binding (GO:0005506);; Molecular Function: linoleate 13S-lipoxygenase activity (GO:0016165);; Biological Process: oxylipin biosynthetic process (GO:0031408);; Biological Process: oxidation-reduction process (GO:0055114);;	K00454|0|pper:PRUPE_ppa000968mg|hypothetical protein; K00454 lipoxygenase [EC:1.13.11.12] (A)	--	--	Lipoxygenase	Linoleate 13S-lipoxygenase 2-1, chloroplastic (Precursor) GN=LOX2.1 OS=Solanum tuberosum (Potato) PE=1 SV=1	Lipoxygenase {ECO:0000256|RuleBase:RU003975} OS=Morus notabilis PE=3 SV=1	E	Amino acid transport and metabolism	Linoleate 13S-lipoxygenase 2-1 [Morus notabilis]	Morus notabilis Linoleate 13S-lipoxygenase 2-1 partial mRNA
Bp09g2153	--	--	--	--	--	--	--	--	Uncharacterized protein {ECO:0000313|EMBL:EXB64067.1} OS=Morus notabilis PE=4 SV=1	S	Function unknown	hypothetical protein L484_013077 [Morus notabilis]	Morus notabilis hypothetical protein partial mRNA
Bp10g0105	[R]	General function prediction only	Biological Process: metabolic process (GO:0008152);; Molecular Function: hydrolase activity (GO:0016787);;	--	[I]	Lipid transport and metabolism	Alpha/beta hydrolase family	Probable strigolactone esterase DAD2 GN=DAD2 OS=Petunia hybrida (Petunia) PE=1 SV=1	Epoxide hydrolase 2 {ECO:0000313|EMBL:EXB54385.1} OS=Morus notabilis PE=4 SV=1	I	Lipid transport and metabolism	Epoxide hydrolase 2 [Morus notabilis]	Morus notabilis Epoxide hydrolase 2 partial mRNA
Bp10g0296	[O]	Posttranslational modification, protein turnover, chaperones	Molecular Function: ATP binding (GO:0005524);; Biological Process: protein folding (GO:0006457);; Biological Process: response to stress (GO:0006950);; Molecular Function: unfolded protein binding (GO:0051082);;	K09487|0|tcc:TCM_002328|Heat shock protein 89.1 isoform 1; K09487 heat shock protein 90kDa beta (A)	[O]	Posttranslational modification, protein turnover, chaperones	Hsp90 protein	Endoplasmin homolog (Precursor) GN=T19F6.1,T22A6.20 OS=Arabidopsis thaliana (Mouse-ear cress) PE=1 SV=1	Heat shock protein 90 {ECO:0000313|EMBL:EXC34903.1} OS=Morus notabilis PE=3 SV=1	O	Posttranslational modification, protein turnover, chaperones	Heat shock protein 90 [Morus notabilis]	Morus notabilis Heat shock protein 90 partial mRNA
Bp10g0327	[B]	Chromatin structure and dynamics	Molecular Function: DNA binding (GO:0003677);; Cellular Component: intracellular (GO:0005622);;	--	[K]	Transcription	Histone-like transcription factor (CBF/NF-Y) and archaeal histone	Nuclear transcription factor Y subunit B-3 OS=Arabidopsis thaliana (Mouse-ear cress) PE=2 SV=1	Putative uncharacterized protein {ECO:0000313|EMBL:CBI39730.3} OS=Vitis vinifera (Grape) PE=4 SV=1	K	Transcription	PREDICTED: nuclear transcription factor Y subunit B-3 [Vitis vinifera]	Morus notabilis Nuclear transcription factor Y subunit B-3 partial mRNA
Bp10g0526	[FE]	--	Molecular Function: magnesium ion binding (GO:0000287);; Molecular Function: ribose phosphate diphosphokinase activity (GO:0004749);; Cellular Component: cytosol (GO:0005829);; Cellular Component: plasma membrane (GO:0005886);; Biological Process: heme biosynthetic process (GO:0006783);; Biological Process: nucleoside metabolic process (GO:0009116);; Biological Process: pyrimidine ribonucleotide …	--	[FE]	--	N-terminal domain of ribose phosphate pyrophosphokinase	Ribose-phosphate pyrophosphokinase 4 GN=PRS4 OS=Spinacia oleracea (Spinach) PE=2 SV=1	Ribose-phosphate pyrophosphokinase 4 {ECO:0000313|EMBL:EXB92407.1} OS=Morus notabilis PE=4 SV=1	F	Nucleotide transport and metabolism	Ribose-phosphate pyrophosphokinase 4 [Morus notabilis]	Morus notabilis Ribose-phosphate pyrophosphokinase 4 partial mRNA
Bp10g1074	--	--	--	--	--	--	--	Putative cell wall protein (Precursor) GN=At2g20870 OS=Arabidopsis thaliana (Mouse-ear cress) PE=2 SV=2	Uncharacterized protein {ECO:0000313|EMBL:EXB62270.1} OS=Morus notabilis PE=4 SV=1	R	General function prediction only	hypothetical protein L484_022158 [Morus notabilis]	Morus notabilis hypothetical protein partial mRNA
Bp10g1353	--	--	Biological Process: phosphate ion transport (GO:0006817);; Biological Process: cellular response to phosphate starvation (GO:0016036);;	--	[P]	Inorganic ion transport and metabolism	SPX domain	SPX domain-containing protein 4 GN=SPX4 OS=Arabidopsis thaliana (Mouse-ear cress) PE=2 SV=1	Uncharacterized protein {ECO:0000313|EMBL:EXB31941.1} OS=Morus notabilis PE=4 SV=1	P	Inorganic ion transport and metabolism	hypothetical protein L484_013573 [Morus notabilis]	Morus notabilis hypothetical protein partial mRNA
Bp11g0417	--	--	--	--	[T]	Signal transduction mechanisms	NB-ARC domain	Disease resistance protein RGA2 GN=RGA2 OS=Solanum bulbocastanum (Wild potato) PE=1 SV=1	Putative disease resistance gene NBS-LRR family protein {ECO:0000313|EMBL:EEF05942.2} OS=Populus trichocarpa (Western balsam poplar) PE=4 SV=2	T	Signal transduction mechanisms	PREDICTED: putative disease resistance protein RGA3 [Malus domestica]	Morus notabilis Disease resistance protein RGA2 partial mRNA
Bp11g0852	[T]	Signal transduction mechanisms	Molecular Function: protein serine/threonine phosphatase activity (GO:0004722);; Cellular Component: nucleus (GO:0005634);; Biological Process: protein dephosphorylation (GO:0006470);; Biological Process: response to chitin (GO:0010200);; Molecular Function: metal ion binding (GO:0046872);; Biological Process: regulation of transcription from RNA polymerase II promoter in response to salt stress …	K14803|0|pxb:103932881|probable protein phosphatase 2C 27; K14803 protein phosphatase 2C homolog 2/3 [EC:3.1.3.16] (A)	[T]	Signal transduction mechanisms	Protein phosphatase 2C	Probable protein phosphatase 2C 27 GN=At2g33700 OS=Arabidopsis thaliana (Mouse-ear cress) PE=2 SV=1	Uncharacterized protein {ECO:0000313|EMBL:EMJ02285.1} OS=Prunus persica (Peach) PE=3 SV=1	T	Signal transduction mechanisms	PREDICTED: probable protein phosphatase 2C 27 [Pyrus x bretschneideri]	PREDICTED: Prunus mume probable protein phosphatase 2C 27 (LOC103334617), transcript variant X3, mRNA
Bp11g1001	--	--	Cellular Component: nucleosome (GO:0000786);; Molecular Function: DNA binding (GO:0003677);; Cellular Component: nucleus (GO:0005634);; Biological Process: nucleosome assembly (GO:0006334);; Molecular Function: protein heterodimerization activity (GO:0046982);;	K11251|1.31659e-83|cit:102620423|histone H2AX-like; K11251 histone H2A (A)	[B]	Chromatin structure and dynamics	Core histone H2A/H2B/H3/H4	Histone H2AX GN=HIS2A OS=Cicer arietinum (Chickpea) PE=2 SV=1	Histone H2A {ECO:0000256|RuleBase:RU003556} OS=Morus notabilis PE=3 SV=1	B	Chromatin structure and dynamics	Histone H2AX [Morus notabilis]	Morus notabilis Histone H2AX partial mRNA
Bp11g1079	[H]	Coenzyme transport and metabolism	Molecular Function: methenyltetrahydrofolate cyclohydrolase activity (GO:0004477);; Molecular Function: methylenetetrahydrofolate dehydrogenase (NADP+) activity (GO:0004488);; Biological Process: folic acid-containing compound biosynthetic process (GO:0009396);; Biological Process: oxidation-reduction process (GO:0055114);;	--	[H]	Coenzyme transport and metabolism	Tetrahydrofolate dehydrogenase/cyclohydrolase, NAD(P)-binding domain	Methenyltetrahydrofolate cyclohydrolase GN=F28J15.8 OS=Arabidopsis thaliana (Mouse-ear cress) PE=2 SV=1	Uncharacterized protein {ECO:0000313|EMBL:EMJ01702.1} OS=Prunus persica (Peach) PE=3 SV=1	H	Coenzyme transport and metabolism	PREDICTED: bifunctional protein FolD 2-like [Prunus mume]	PREDICTED: Citrus sinensis bifunctional protein FolD 2-like (LOC102615816), mRNA
Bp11g1082	--	--	Cellular Component: extracellular region (GO:0005576);;	--	--	--	Ferritin-like domain	Desiccation-related protein PCC13-62 (Precursor) OS=Craterostigma plantagineum (Blue gem) PE=2 SV=1	Uncharacterized protein {ECO:0000313|EMBL:EMJ01945.1} OS=Prunus persica (Peach) PE=4 SV=1	R	General function prediction only	hypothetical protein PRUPE_ppa026610mg [Prunus persica]	Morus notabilis hypothetical protein partial mRNA
Bp11g1137	[R]	General function prediction only	Molecular Function: non-membrane spanning protein tyrosine kinase activity (GO:0004715);; Biological Process: metabolic process (GO:0008152);; Molecular Function: hydrolase activity (GO:0016787);;	--	[I]	Lipid transport and metabolism	Alpha/beta hydrolase family	--	Epoxide hydrolase 2 {ECO:0000313|EMBL:EXB33520.1} OS=Morus notabilis PE=4 SV=1	I	Lipid transport and metabolism	Epoxide hydrolase 2 [Morus notabilis]	Morus notabilis Epoxide hydrolase 2 partial mRNA
Bp11g1768	[J]	Translation, ribosomal structure and biogenesis	Molecular Function: translation initiation factor activity (GO:0003743);; Biological Process: translational initiation (GO:0006413);; Cellular Component: chloroplast (GO:0009507);;	K02518|4.13662e-41|pop:POPTR_0018s00640g|POPTRDRAFT_809069; hypothetical protein; K02518 translation initiation factor IF-1 (A)	--	--	Translation initiation factor 1A / IF-1	Translation initiation factor IF-1, chloroplastic {ECO:0000255|HAMAP-Rule:MF_00075} OS=Panax ginseng (Korean ginseng) PE=3 SV=1	Translation initiation factor IF-1 {ECO:0000313|EMBL:EXB51377.1} OS=Morus notabilis PE=3 SV=1	J	Translation, ribosomal structure and biogenesis	Translation initiation factor IF-1 [Morus notabilis]	Morus notabilis Translation initiation factor IF-1 partial mRNA
Bp11g1837	[EH]	--	Molecular Function: catalytic activity (GO:0003824);; Cellular Component: cytoplasm (GO:0005737);; Biological Process: acetyl-CoA metabolic process (GO:0006084);; Biological Process: toxin catabolic process (GO:0009407);;	K00826|1.58722e-177|pmum:103334949|branched-chain-amino-acid aminotransferase 6-like; K00826 branched-chain amino acid aminotransferase [EC:2.6.1.42] (A)	[E]	Amino acid transport and metabolism	Aminotransferase class IV	Branched-chain-amino-acid aminotransferase 6 GN=BCAT6 OS=Arabidopsis thaliana (Mouse-ear cress) PE=1 SV=1	Branched-chain-amino-acid aminotransferase {ECO:0000256|RuleBase:RU004517} OS=Prunus persica (Peach) PE=3 SV=1	E	Amino acid transport and metabolism	PREDICTED: branched-chain-amino-acid aminotransferase 2, chloroplastic-like isoform X1 [Nelumbo nucifera]	Prunus persica hypothetical protein (PRUPE_ppa008101mg) mRNA, complete cds
Bp11g2021	--	--	Biological Process: autophagy (GO:0006914);; Molecular Function: microtubule binding (GO:0008017);; Biological Process: CVT pathway (GO:0032258);; Biological Process: para-aminobenzoic acid metabolic process (GO:0046482);;	K08341|3.24719e-70|cit:102622129|autophagy-related protein 8i-like; K08341 GABA(A) receptor-associated protein (A)	[Z]	Cytoskeleton	Autophagy protein Atg8 ubiquitin like	Autophagy-related protein 8i GN=MQD17.3 OS=Arabidopsis thaliana (Mouse-ear cress) PE=2 SV=1	Autophagy-related protein {ECO:0000256|RuleBase:RU004384} OS=Morus notabilis PE=3 SV=1	Z	Cytoskeleton	hypothetical protein L484_013864 [Morus notabilis]	Morus notabilis hypothetical protein partial mRNA
Bp1250005	--	--	Cellular Component: proteasome complex (GO:0000502);;	K10881|2.05254e-14|fve:101315072|probable 26S proteasome complex subunit sem1-2-like; K10881 26 proteasome complex subunit DSS1 (A)	[S]	Function unknown	DSS1/SEM1 family	Probable 26S proteasome complex subunit sem1-2 GN=At5g45010 OS=Arabidopsis thaliana (Mouse-ear cress) PE=1 SV=1	Uncharacterized protein {ECO:0000313|EMBL:EMJ16416.1} OS=Prunus persica (Peach) PE=4 SV=1	--	--	PREDICTED: probable 26S proteasome complex subunit sem1-2-like [Fragaria vesca subsp. vesca]	PREDICTED: Prunus mume probable 26S proteasome complex subunit sem1-2 (LOC103329885), mRNA
Bp12g0190	[IQR]	--	Molecular Function: oxidoreductase activity (GO:0016491);; Biological Process: oxidation-reduction process (GO:0055114);;	K13237|3.50462e-180|tcc:TCM_033433|Short-chain dehydrogenase-reductase B; K13237 peroxisomal 2,4-dienoyl-CoA reductase [EC:1.3.1.34] (A)	[R]	General function prediction only	Enoyl-(Acyl carrier protein) reductase	Peroxisomal 2,4-dienoyl-CoA reductase GN=At3g12800 OS=Arabidopsis thaliana (Mouse-ear cress) PE=2 SV=1	Short-chain dehydrogenase-reductase B {ECO:0000313|EMBL:EOY14144.1} OS=Theobroma cacao (Cacao) PE=4 SV=1	Q	Secondary metabolites biosynthesis, transport and catabolism	PREDICTED: peroxisomal 2,4-dienoyl-CoA reductase isoform X1 [Beta vulgaris subsp. vulgaris]	PREDICTED: Pyrus x bretschneideri peroxisomal 2,4-dienoyl-CoA reductase (LOC103933731), mRNA
Bp12g0391	[MI]	--	Molecular Function: catalytic activity (GO:0003824);; Biological Process: biosynthetic process (GO:0009058);;	K00967|0|pper:PRUPE_ppa006288mg|hypothetical protein; K00967 ethanolamine-phosphate cytidylyltransferase [EC:2.7.7.14] (A)	[I]	Lipid transport and metabolism	Cytidylyltransferase	Ethanolamine-phosphate cytidylyltransferase GN=PECT1 OS=Arabidopsis thaliana (Mouse-ear cress) PE=1 SV=1	Ethanolamine-phosphate cytidylyltransferase {ECO:0000313|EMBL:EXC12837.1} OS=Morus notabilis PE=4 SV=1	I	Lipid transport and metabolism	Ethanolamine-phosphate cytidylyltransferase [Morus notabilis]	Morus notabilis Ethanolamine-phosphate cytidylyltransferase partial mRNA
Bp12g0398	[L]	Replication, recombination and repair	Biological Process: mitotic G2 phase (GO:0000085);; Biological Process: mRNA splicing, via spliceosome (GO:0000398);; Molecular Function: nucleic acid binding (GO:0003676);; Molecular Function: RNA helicase activity (GO:0003724);; Molecular Function: ATP binding (GO:0005524);; Cellular Component: cytosol (GO:0005829);; Biological Process: cell adhesion (GO:0007155);; Molecular Function: ATP-depen…	K12598|0|pmum:103323719|superkiller viralicidic activity 2-like 2; K12598 ATP-dependent RNA helicase DOB1 [EC:3.6.4.13] (A)	[A]	RNA processing and modification	rRNA-processing arch domain	DEAD-box ATP-dependent RNA helicase ISE2, chloroplastic (Precursor) GN=F20P5.20 OS=Arabidopsis thaliana (Mouse-ear cress) PE=1 SV=2	Superkiller viralicidic activity 2-like 2 {ECO:0000313|EMBL:EXC12829.1} OS=Morus notabilis PE=4 SV=1	A	RNA processing and modification	Superkiller viralicidic activity 2-like 2 [Morus notabilis]	Morus notabilis Superkiller viralicidic activity 2-like 2 partial mRNA
Bp12g1311	--	--	Biological Process: phosphate-containing compound metabolic process (GO:0006796);; Biological Process: organophosphate metabolic process (GO:0019637);; Biological Process: small molecule metabolic process (GO:0044281);;	--	--	--	--	--	Uncharacterized protein {ECO:0000313|EMBL:EXB30271.1} OS=Morus notabilis PE=4 SV=1	S	Function unknown	hypothetical protein L484_020911 [Morus notabilis]	Morus notabilis hypothetical protein partial mRNA
Bp13g0867	--	--	--	--	[S]	Function unknown	Uncharacterised conserved protein (DUF2361)	--	Uncharacterized protein {ECO:0000313|EMBL:KDP40270.1} OS=Jatropha curcas (Barbados nut) PE=4 SV=1	S	Function unknown	PREDICTED: uncharacterized LOC101219054 [Cucumis sativus]	PREDICTED: Malus x domestica rRNA-processing protein EFG1-like (LOC103403974), transcript variant X1, mRNA
Bp13g1177	--	--	Molecular Function: zinc ion binding (GO:0008270);;	--	[A]	RNA processing and modification	RING-variant domain	Probable E3 ubiquitin ligase SUD1 GN=F28A23.140 OS=Arabidopsis thaliana (Mouse-ear cress) PE=1 SV=1	Putative E3 ubiquitin-protein ligase IE1 {ECO:0000313|EMBL:EXB74825.1} OS=Morus notabilis PE=4 SV=1	A	RNA processing and modification	putative E3 ubiquitin-protein ligase IE1 [Morus notabilis]	Morus notabilis putative E3 ubiquitin-protein ligase IE1 partial mRNA
Bp13g1452	--	--	Cellular Component: plasma membrane (GO:0005886);; Biological Process: defense response to bacterium (GO:0042742);; Biological Process: defense response to fungus (GO:0050832);;	--	--	--	Stress responsive A/B Barrel Domain	Probable protein Pop3 GN=At3g17210 OS=Arabidopsis thaliana (Mouse-ear cress) PE=1 SV=1	Uncharacterized protein {ECO:0000313|EMBL:EXB75674.1} OS=Morus notabilis PE=4 SV=1	S	Function unknown	hypothetical protein L484_026152 [Morus notabilis]	Morus notabilis hypothetical protein partial mRNA
Bp13g1464	--	--	--	--	[R]	General function prediction only	YT521-B-like domain	30-kDa cleavage and polyadenylation specificity factor 30 {ECO:0000303|PubMed:18479511} OS=Arabidopsis thaliana (Mouse-ear cress) PE=1 SV=1	Uncharacterized protein {ECO:0000313|EMBL:EXB75658.1} OS=Morus notabilis PE=4 SV=1	R	General function prediction only	hypothetical protein L484_026136 [Morus notabilis]	Morus notabilis hypothetical protein partial mRNA
Bp2250001	[J]	Translation, ribosomal structure and biogenesis	Molecular Function: structural constituent of ribosome (GO:0003735);; Cellular Component: plasma membrane (GO:0005886);; Biological Process: translation (GO:0006412);; Cellular Component: cytosolic large ribosomal subunit (GO:0022625);;	K02882|9.58791e-128|tcc:TCM_029504|Ribosomal protein L18ae/LX family protein; K02882 large subunit ribosomal protein L18Ae (A)	[J]	Translation, ribosomal structure and biogenesis	Ribosomal L18ae/LX protein domain	60S ribosomal protein L18a GN=RPL18A OS=Castanea sativa (Sweet chestnut) PE=2 SV=1	60S ribosomal protein L18a {ECO:0000256|PIRNR:PIRNR002190} OS=Populus trichocarpa (Western balsam poplar) PE=2 SV=1	J	Translation, ribosomal structure and biogenesis	60S ribosomal protein L18a-1 [Populus trichocarpa]	Theobroma cacao Ribosomal protein L18ae/LX family protein (TCM_029504) mRNA, complete cds
Bp3250002	--	--	--	--	--	--	Wound-induced protein	--	Uncharacterized protein {ECO:0000313|EMBL:EXB89616.1} OS=Morus notabilis PE=4 SV=1	R	General function prediction only	hypothetical protein L484_018717 [Morus notabilis]	Morus notabilis hypothetical protein partial mRNA

## Sheet: Table S10
Table S10 The annotation information of genes included in Module Red.
Gene ID	COG class	COG class annotation	GO annotation	KEGG annotation	KOG class	KOG class annotation	Pfam annotation	Swissprot annotation	TrEMBL annotation	eggNOG class	eggNOG class annotation	nr annotation	nt annotation
Bp0030011	[O]	Posttranslational modification, protein turnover, chaperones	Biological Process: protein peptidyl-prolyl isomerization (GO:0000413);; Molecular Function: peptidyl-prolyl cis-trans isomerase activity (GO:0003755);; Cellular Component: cytosol (GO:0005829);; Biological Process: protein folding (GO:0006457);; Biological Process: vegetative phase change (GO:0010050);; Biological Process: floral meristem determinacy (GO:0010582);;	K05864|0|rcu:RCOM_0774220|peptidyl-prolyl cis-trans isomerase d, ppid, putative (EC:5.2.1.8); K05864 peptidyl-prolyl isomerase D [EC:5.2.1.8] (A)	[O]	Posttranslational modification, protein turnover, chaperones	Cyclophilin type peptidyl-prolyl cis-trans isomerase/CLD	Peptidyl-prolyl cis-trans isomerase CYP40 GN=F19G14.21 OS=Arabidopsis thaliana (Mouse-ear cress) PE=2 SV=1	Peptidyl-prolyl cis-trans isomerase CYP40 {ECO:0000313|EMBL:EXC17382.1} OS=Morus notabilis PE=4 SV=1	O	Posttranslational modification, protein turnover, chaperones	Peptidyl-prolyl cis-trans isomerase CYP40 [Morus notabilis]	Morus notabilis Peptidyl-prolyl cis-trans isomerase CYP40 partial mRNA
Bp0130005	[S]	Function unknown	Molecular Function: pyridoxamine-phosphate oxidase activity (GO:0004733);; Biological Process: pyridoxine biosynthetic process (GO:0008615);; Molecular Function: FMN binding (GO:0010181);; Biological Process: pyridoxal phosphate biosynthetic process (GO:0042823);; Biological Process: oxidation-reduction process (GO:0055114);;	--	[S]	Function unknown	Pyridoxamine 5'-phosphate oxidase	Pyridoxine/pyridoxamine 5&apos;-phosphate oxidase 2 GN=PPOX2 OS=Arabidopsis thaliana (Mouse-ear cress) PE=1 SV=2	Uncharacterized protein {ECO:0000313|EMBL:EXB83872.1} OS=Morus notabilis PE=4 SV=1	S	Function unknown	Uncharacterized protein L484_023479 [Morus notabilis]	Morus notabilis Uncharacterized protein partial mRNA
Bp0130012	--	--	--	--	--	--	--	--	Uncharacterized protein {ECO:0000313|EMBL:EMJ19870.1} OS=Prunus persica (Peach) PE=4 SV=1	S	Function unknown	PREDICTED: uncharacterized protein LOC104604760 [Nelumbo nucifera]	Morus notabilis hypothetical protein partial mRNA
Bp01g0077	[LKJ]	--	Molecular Function: RNA binding (GO:0003723);; Molecular Function: ATP binding (GO:0005524);; Cellular Component: nucleus (GO:0005634);; Molecular Function: ATP-dependent helicase activity (GO:0008026);;	K14808|0|cic:CICLE_v10000341mg|hypothetical protein; K14808 ATP-dependent RNA helicase DDX54/DBP10 [EC:3.6.4.13] (A)	[A]	RNA processing and modification	DEAD/DEAH box helicase	Putative DEAD-box ATP-dependent RNA helicase 29 GN=RH29 OS=Arabidopsis thaliana (Mouse-ear cress) PE=3 SV=1	Putative DEAD-box ATP-dependent RNA helicase 29 {ECO:0000313|EMBL:EXB37660.1} OS=Morus notabilis PE=4 SV=1	A	RNA processing and modification	Putative DEAD-box ATP-dependent RNA helicase 29 [Morus notabilis]	Morus notabilis Putative DEAD-box ATP-dependent RNA helicase 29 partial mRNA
Bp01g0140	[O]	Posttranslational modification, protein turnover, chaperones	Molecular Function: ATP binding (GO:0005524);; Biological Process: protein folding (GO:0006457);; Biological Process: response to heat (GO:0009408);; Molecular Function: heat shock protein binding (GO:0031072);; Molecular Function: metal ion binding (GO:0046872);; Molecular Function: unfolded protein binding (GO:0051082);;	K09503|0|cit:102611703|dnaJ protein homolog 2-like; K09503 DnaJ homolog subfamily A member 2 (A)	[O]	Posttranslational modification, protein turnover, chaperones	DnaJ domain	DnaJ protein homolog ANJ1 (Precursor) OS=Atriplex nummularia (Old man saltbush) PE=2 SV=1	DnaJ-like protein {ECO:0000313|EMBL:EXB37606.1} OS=Morus notabilis PE=3 SV=1	O	Posttranslational modification, protein turnover, chaperones	DnaJ-like protein [Morus notabilis]	Morus notabilis DnaJ-like protein partial mRNA
Bp01g0306	--	--	--	--	--	--	--	Transcription factor bHLH68 GN=F19B15.130 OS=Arabidopsis thaliana (Mouse-ear cress) PE=2 SV=2	Uncharacterized protein {ECO:0000313|EMBL:EXB83503.1} OS=Morus notabilis PE=4 SV=1	K	Transcription	hypothetical protein L484_002738 [Morus notabilis]	Morus notabilis hypothetical protein partial mRNA
Bp01g0381	--	--	Molecular Function: actin binding (GO:0003779);; Cellular Component: cytoplasm (GO:0005737);; Cellular Component: cytoskeleton (GO:0005856);; Biological Process: actin cytoskeleton organization (GO:0030036);;	K05759|1.16925e-85|gmx:100127411|profilin; K05759 profilin (A)	[Z]	Cytoskeleton	Profilin	Profilin-1 GN=PRO1 OS=Ricinus communis (Castor bean) PE=2 SV=1	Profilin {ECO:0000256|RuleBase:RU003909} OS=Glycine max (Soybean) PE=2 SV=1	Z	Cytoskeleton	profilin [Glycine max]	Morus notabilis Glucan endo-1,3-beta-glucosidase 13 partial mRNA
Bp01g0478	[R]	General function prediction only	--	--	[I]	Lipid transport and metabolism	Alpha/beta hydrolase family	--	Uncharacterized protein {ECO:0000313|EMBL:EMJ03568.1} OS=Prunus persica (Peach) PE=4 SV=1	I	Lipid transport and metabolism	hypothetical protein PRUPE_ppa009258mg [Prunus persica]	PREDICTED: Prunus mume uncharacterized LOC103340693 (LOC103340693), misc_RNA
Bp01g0599	[C]	Energy production and conversion	Biological Process: response to superoxide (GO:0000303);; Molecular Function: 3-chloroallyl aldehyde dehydrogenase activity (GO:0004028);; Molecular Function: aldehyde dehydrogenase (NAD) activity (GO:0004029);; Cellular Component: cytosol (GO:0005829);; Biological Process: cellular aldehyde metabolic process (GO:0006081);; Biological Process: response to auxin (GO:0009733);; Biological Process: …	K14085|0|pper:PRUPE_ppa004461mg|hypothetical protein; K14085 aldehyde dehydrogenase family 7 member A1 [EC:1.2.1.31 1.2.1.8 1.2.1.3] (A)	[C]	Energy production and conversion	Aldehyde dehydrogenase family	Aldehyde dehydrogenase family 7 member A1 OS=Malus domestica (Apple) PE=1 SV=3	Uncharacterized protein {ECO:0000313|EMBL:EMJ03142.1} OS=Prunus persica (Peach) PE=3 SV=1	C	Energy production and conversion	hypothetical protein PRUPE_ppa004461mg [Prunus persica]	Prunus persica hypothetical protein (PRUPE_ppa004461mg) mRNA, complete cds
Bp01g0815	[S]	Function unknown	--	--	--	--	Divergent PAP2 family	--	Acid phosphatase/vanadium-dependent haloperoxidase-related protein {ECO:0000313|EMBL:EOX95703.1} OS=Theobroma cacao (Cacao) PE=4 SV=1	S	Function unknown	Acid phosphatase/vanadium-dependent haloperoxidase-related protein [Theobroma cacao]	Morus notabilis hypothetical protein partial mRNA
Bp01g0822	[IQ]	--	Biological Process: metabolic process (GO:0008152);; Molecular Function: o-succinylbenzoate-CoA ligase activity (GO:0008756);;	--	[I]	Lipid transport and metabolism	AMP-binding enzyme	Probable acyl-activating enzyme 6 GN=MQK4.6 OS=Arabidopsis thaliana (Mouse-ear cress) PE=1 SV=1	Putative acyl-activating enzyme 6 {ECO:0000313|EMBL:EXB62177.1} OS=Morus notabilis PE=4 SV=1	I	Lipid transport and metabolism	putative acyl-activating enzyme 6 [Morus notabilis]	Morus notabilis putative acyl-activating enzyme 6 partial mRNA
Bp01g0847	[J]	Translation, ribosomal structure and biogenesis	Molecular Function: 3'-5'-exoribonuclease activity (GO:0000175);; Biological Process: endonucleolytic cleavage involved in rRNA processing (GO:0000478);; Biological Process: RNA methylation (GO:0001510);; Molecular Function: RNA binding (GO:0003723);; Biological Process: protein targeting to mitochondrion (GO:0006626);;	K12589|2.53172e-180|pxb:103935427|exosome complex component RRP42; K12589 exosome complex component RRP42 (A)	[J]	Translation, ribosomal structure and biogenesis	3' exoribonuclease family, domain 1	Protein RRP45A GN=RRP45A OS=Arabidopsis thaliana (Mouse-ear cress) PE=2 SV=1	Uncharacterized protein {ECO:0000313|EMBL:EEE99509.1} OS=Populus trichocarpa (Western balsam poplar) PE=4 SV=1	J	Translation, ribosomal structure and biogenesis	PREDICTED: exosome complex component RRP42 [Populus euphratica]	PREDICTED: Pyrus x bretschneideri exosome complex component RRP42 (LOC103935427), transcript variant X2, mRNA
Bp01g0872	--	--	--	K14506|0|tcc:TCM_005190|Indole-3-acetic acid-amido synthetase GH3.5 isoform 2; K14506 jasmonic acid-amino synthetase (A)	--	--	GH3 auxin-responsive promoter	Probable indole-3-acetic acid-amido synthetase GH3.5 GN=OSJNBa0009C07.16 OS=Oryza sativa subsp. japonica (Rice) PE=2 SV=1	Uncharacterized protein {ECO:0000313|EMBL:EXB61980.1} OS=Morus notabilis PE=4 SV=1	R	General function prediction only	hypothetical protein L484_002760 [Morus notabilis]	Morus notabilis hypothetical protein partial mRNA
Bp01g1067	--	--	--	--	--	--	--	--	--	--	--	--	Morus notabilis hypothetical protein partial mRNA
Bp01g1134	--	--	--	--	--	--	--	--	Uncharacterized protein {ECO:0000313|EMBL:EXB76285.1} OS=Morus notabilis PE=4 SV=1	S	Function unknown	hypothetical protein L484_025643 [Morus notabilis]	Morus notabilis hypothetical protein partial mRNA
Bp01g1237	--	--	Cellular Component: nucleus (GO:0005634);; Cellular Component: plasma membrane (GO:0005886);;	--	--	--	--	Uncharacterized protein At5g65660 GN=At5g65660 OS=Arabidopsis thaliana (Mouse-ear cress) PE=2 SV=1	Uncharacterized protein {ECO:0000313|EMBL:EMJ08685.1} OS=Prunus persica (Peach) PE=4 SV=1	S	Function unknown	hypothetical protein PRUPE_ppa013265mg [Prunus persica]	Morus notabilis hypothetical protein partial mRNA
Bp01g1284	[R]	General function prediction only	Molecular Function: catalytic activity (GO:0003824);;	--	[R]	General function prediction only	Alpha/beta hydrolase family	1-acylglycerol-3-phosphate O-acyltransferase GN=At4g24160 OS=Arabidopsis thaliana (Mouse-ear cress) PE=1 SV=1	Uncharacterized protein {ECO:0000313|EMBL:EXB29471.1} OS=Morus notabilis PE=4 SV=1	R	General function prediction only	Uncharacterized protein L484_022143 [Morus notabilis]	Morus notabilis Uncharacterized protein partial mRNA
Bp01g1314	[R]	General function prediction only	Molecular Function: nucleotide binding (GO:0000166);; Molecular Function: nucleic acid binding (GO:0003676);;	K14396|1.00379e-149|pper:PRUPE_ppa011157mg|hypothetical protein; K14396 polyadenylate-binding protein 2 (A)	[A]	RNA processing and modification	RNA recognition motif. (a.k.a. RRM, RBD, or RNP domain)	Polyadenylate-binding protein 2 {ECO:0000303|PubMed:18479511} OS=Arabidopsis thaliana (Mouse-ear cress) PE=1 SV=1	Uncharacterized protein {ECO:0000313|EMBL:EMJ07057.1} OS=Prunus persica (Peach) PE=4 SV=1	A	RNA processing and modification	hypothetical protein PRUPE_ppa011157mg [Prunus persica]	PREDICTED: Prunus mume polyadenylate-binding protein 2 (LOC103333853), transcript variant X1, mRNA
Bp01g1404	[R]	General function prediction only	Molecular Function: zinc ion binding (GO:0008270);; Biological Process: response to bacterium (GO:0009617);; Biological Process: plant-type hypersensitive response (GO:0009626);; Biological Process: lignin biosynthetic process (GO:0009809);; Molecular Function: aryl-alcohol dehydrogenase (NAD+) activity (GO:0018456);; Molecular Function: cinnamyl-alcohol dehydrogenase activity (GO:0045551);; Mole…	K00083|0|pmum:103335256|probable mannitol dehydrogenase; K00083 cinnamyl-alcohol dehydrogenase [EC:1.1.1.195] (A)	[Q]	Secondary metabolites biosynthesis, transport and catabolism	Alcohol dehydrogenase GroES-like domain	Probable mannitol dehydrogenase GN=CAD OS=Fragaria ananassa (Strawberry) PE=2 SV=1	Putative mannitol dehydrogenase {ECO:0000313|EMBL:EXB62435.1} OS=Morus notabilis PE=4 SV=1	Q	Secondary metabolites biosynthesis, transport and catabolism	putative mannitol dehydrogenase [Morus notabilis]	Morus notabilis putative mannitol dehydrogenase partial mRNA
Bp01g1550	--	--	Molecular Function: copper ion binding (GO:0005507);; Molecular Function: electron carrier activity (GO:0009055);;	--	--	--	Plastocyanin-like domain	Early nodulin-like protein 2 (Precursor) GN=At4g27520 OS=Arabidopsis thaliana (Mouse-ear cress) PE=1 SV=1	Uncharacterized protein {ECO:0000313|EMBL:EXC08459.1} OS=Morus notabilis PE=4 SV=1	S	Function unknown	hypothetical protein L484_009602 [Morus notabilis]	Morus notabilis hypothetical protein partial mRNA
Bp01g1577	--	--	Cellular Component: nucleus (GO:0005634);;	--	[R]	General function prediction only	Yippee zinc-binding/DNA-binding /Mis18, centromere assembly	Protein yippee-like At5g53940 GN=At5g53940 OS=Arabidopsis thaliana (Mouse-ear cress) PE=2 SV=1	Protein yippee-like {ECO:0000256|RuleBase:RU110713} OS=Glycine max (Soybean) PE=3 SV=1	R	General function prediction only	PREDICTED: protein yippee-like At5g53940-like [Glycine max]	PREDICTED: Prunus mume protein yippee-like At5g53940 (LOC103326063), mRNA
Bp01g1750	--	--	--	--	--	--	--	--	Uncharacterized protein {ECO:0000313|EMBL:EXB54068.1} OS=Morus notabilis PE=4 SV=1	S	Function unknown	hypothetical protein L484_017505 [Morus notabilis]	Morus notabilis hypothetical protein partial mRNA
Bp01g1786	[U]	Intracellular trafficking, secretion, and vesicular transport	Biological Process: proteolysis (GO:0006508);; Biological Process: protein processing involved in protein targeting to mitochondrion (GO:0006627);; Molecular Function: serine-type peptidase activity (GO:0008236);; Cellular Component: integral component of membrane (GO:0016021);; Cellular Component: mitochondrial inner membrane peptidase complex (GO:0042720);;	K09647|4.87743e-87|cmo:103503147|mitochondrial inner membrane protease subunit 1; K09647 mitochondrial inner membrane protease subunit 1 [EC:3.4.21.-] (A)	[O]	Posttranslational modification, protein turnover, chaperones	Peptidase S24-like	Probable thylakoidal processing peptidase 2, chloroplastic (Precursor) GN=TPP2 OS=Arabidopsis thaliana (Mouse-ear cress) PE=2 SV=1	Mitochondrial inner membrane protease subunit 1 {ECO:0000313|EMBL:EXC11711.1} OS=Morus notabilis PE=3 SV=1	O	Posttranslational modification, protein turnover, chaperones	Mitochondrial inner membrane protease subunit 1 [Morus notabilis]	Morus notabilis Mitochondrial inner membrane protease subunit 1 partial mRNA
Bp01g1853	--	--	Molecular Function: copper ion binding (GO:0005507);; Molecular Function: electron carrier activity (GO:0009055);;	--	--	--	Plastocyanin-like domain	Mavicyanin OS=Cucurbita pepo (Vegetable marrow) PE=1 SV=1	Uncharacterized protein {ECO:0000313|EMBL:EXB52071.1} OS=Morus notabilis PE=4 SV=1	S	Function unknown	hypothetical protein L484_024621 [Morus notabilis]	Morus notabilis hypothetical protein partial mRNA
Bp01g2318	[J]	Translation, ribosomal structure and biogenesis	Molecular Function: translation elongation factor activity (GO:0003746);; Cellular Component: eukaryotic translation elongation factor 1 complex (GO:0005853);; Biological Process: translational elongation (GO:0006414);;	K03232|1.0071e-129|pper:PRUPE_ppa010923mg|hypothetical protein; K03232 elongation factor 1-beta (A)	[K]	Transcription	EF-1 guanine nucleotide exchange domain	Elongation factor 1-delta OS=Pimpinella brachycarpa PE=2 SV=3	Uncharacterized protein {ECO:0000313|EMBL:EMJ25101.1} OS=Prunus persica (Peach) PE=3 SV=1	K	Transcription	hypothetical protein PRUPE_ppa010923mg [Prunus persica]	Morus notabilis Elongation factor 1-delta partial mRNA
Bp01g2475	--	--	Molecular Function: binding (GO:0005488);;	--	--	--	Protein of unknown function (DUF3223)	Protein DCL, chloroplastic (Precursor) GN=DCL OS=Solanum lycopersicum (Tomato) PE=2 SV=1	Uncharacterized protein {ECO:0000313|EMBL:EXB54405.1} OS=Morus notabilis PE=4 SV=1	S	Function unknown	hypothetical protein L484_011068 [Morus notabilis]	Morus notabilis hypothetical protein partial mRNA
Bp01g2481	[TZDR]	--	Molecular Function: calcium ion binding (GO:0005509);; Molecular Function: protein binding (GO:0005515);; Cellular Component: cytoplasm (GO:0005737);; Cellular Component: microtubule organizing center (GO:0005815);; Cellular Component: plasma membrane (GO:0005886);; Biological Process: DNA repair (GO:0006281);; Biological Process: mitotic nuclear division (GO:0007067);; Biological Process: cell t…	K13448|5.52206e-99|pxb:103964491|probable calcium-binding protein CML20; K13448 calcium-binding protein CML (A)	[ZD]	--	EF hand	Probable calcium-binding protein CML20 GN=F11C1.200 OS=Arabidopsis thaliana (Mouse-ear cress) PE=1 SV=1	Centrin2 isoform 1 {ECO:0000313|EMBL:EOX91402.1} OS=Theobroma cacao (Cacao) PE=4 SV=1	T	Signal transduction mechanisms	PREDICTED: probable calcium-binding protein CML20 [Pyrus x bretschneideri]	Morus notabilis putative calcium-binding protein CML20 partial mRNA
Bp01g2534	[R]	General function prediction only	Molecular Function: hydrolase activity (GO:0016787);;	--	--	--	Alpha/beta hydrolase family	Salicylic acid-binding protein 2 GN=SABP2 OS=Nicotiana tabacum (Common tobacco) PE=1 SV=1	Uncharacterized protein {ECO:0000313|EMBL:EMJ03641.1} OS=Prunus persica (Peach) PE=4 SV=1	R	General function prediction only	hypothetical protein PRUPE_ppa009951mg [Prunus persica]	Morus notabilis hypothetical protein partial mRNA
Bp01g2717	--	--	--	--	--	--	--	--	Uncharacterized protein {ECO:0000313|EMBL:EXC35444.1} OS=Morus notabilis PE=4 SV=1	S	Function unknown	hypothetical protein L484_026751 [Morus notabilis]	Morus notabilis hypothetical protein partial mRNA
Bp01g2727	--	--	--	--	[R]	General function prediction only	--	Glycine-rich protein A3 OS=Daucus carota (Wild carrot) PE=2 SV=1	Uncharacterized protein {ECO:0000313|EMBL:EXC35435.1} OS=Morus notabilis PE=4 SV=1	S	Function unknown	hypothetical protein L484_026741 [Morus notabilis]	Morus notabilis hypothetical protein partial mRNA
Bp01g2866	[S]	Function unknown	Cellular Component: mitochondrion (GO:0005739);;	--	--	--	Trm112p-like protein	--	Uncharacterized protein {ECO:0000313|EMBL:EMJ03202.1} OS=Prunus persica (Peach) PE=4 SV=1	S	Function unknown	hypothetical protein PRUPE_ppa025515mg [Prunus persica]	PREDICTED: Pyrus x bretschneideri protein preY, mitochondrial (LOC103953450), transcript variant X2, mRNA
Bp01g2916	[R]	General function prediction only	Biological Process: carbohydrate metabolic process (GO:0005975);; Biological Process: macromolecule catabolic process (GO:0009057);; Molecular Function: hydrolase activity, acting on glycosyl bonds (GO:0016798);;	K01183|3.37195e-126|tcc:TCM_000095|Basic chitinase; K01183 chitinase [EC:3.2.1.14] (A)	[R]	General function prediction only	Chitinase class I	Endochitinase 3 (Precursor) GN=CHN14 OS=Nicotiana tabacum (Common tobacco) PE=3 SV=1	Chitinase {ECO:0000313|EMBL:ADN37756.1} OS=Morus alba var. multicaulis PE=2 SV=1	G	Carbohydrate transport and metabolism	chitinase [Morus alba var. multicaulis]	Morus alba mRNA for class I chitinase LA-c, complete cds
Bp01g2917	[R]	General function prediction only	Biological Process: carbohydrate metabolic process (GO:0005975);; Biological Process: defense response (GO:0006952);; Biological Process: macromolecule catabolic process (GO:0009057);; Molecular Function: hydrolase activity, acting on glycosyl bonds (GO:0016798);; Cellular Component: cell part (GO:0044464);; Biological Process: single-organism cellular process (GO:0044763);;	K01183|4.80324e-135|tcc:TCM_000095|Basic chitinase; K01183 chitinase [EC:3.2.1.14] (A)	[R]	General function prediction only	Chitinase class I	Endochitinase 1 (Precursor; Fragment) GN=CHTB1 OS=Solanum tuberosum (Potato) PE=2 SV=1	Basic chitinase {ECO:0000313|EMBL:EOX90705.1} OS=Theobroma cacao (Cacao) PE=4 SV=1	G	Carbohydrate transport and metabolism	Basic chitinase [Theobroma cacao]	Morus alba mRNA for class I chitinase LA-c, complete cds
Bp01g2934	--	--	--	--	--	--	Dirigent-like protein	Dirigent protein 19 (Precursor) GN=DIR19 OS=Arabidopsis thaliana (Mouse-ear cress) PE=2 SV=1	Uncharacterized protein {ECO:0000313|EMBL:EXC35249.1} OS=Morus notabilis PE=4 SV=1	R	General function prediction only	hypothetical protein L484_026570 [Morus notabilis]	Morus notabilis hypothetical protein partial mRNA
Bp01g2937	[B]	Chromatin structure and dynamics	--	--	[R]	General function prediction only	HMG (high mobility group) box	HMG1/2-like protein OS=Ipomoea nil (Japanese morning glory) PE=2 SV=1	HMG1/2-like protein {ECO:0000313|EMBL:EXB95127.1} OS=Morus notabilis PE=4 SV=1	R	General function prediction only	HMG1/2-like protein [Morus notabilis]	Morus notabilis HMG1/2-like protein partial mRNA
Bp01g3004	[I]	Lipid transport and metabolism	Molecular Function: inositol-3-phosphate synthase activity (GO:0004512);; Cellular Component: cytoplasm (GO:0005737);; Biological Process: inositol biosynthetic process (GO:0006021);; Biological Process: phospholipid biosynthetic process (GO:0008654);;	K01858|0|cit:102629031|inositol-3-phosphate synthase-like; K01858 myo-inositol-1-phosphate synthase [EC:5.5.1.4] (A)	[I]	Lipid transport and metabolism	Myo-inositol-1-phosphate synthase	Inositol-3-phosphate synthase OS=Sesamum indicum (Oriental sesame) PE=2 SV=1	Inositol-3-phosphate synthase {ECO:0000313|EMBL:EXB39764.1} OS=Morus notabilis PE=4 SV=1	I	Lipid transport and metabolism	Inositol-3-phosphate synthase [Morus notabilis]	Morus notabilis Inositol-3-phosphate synthase partial mRNA
Bp01g3027	--	--	Biological Process: chromatin silencing (GO:0006342);; Biological Process: cell cycle process (GO:0022402);; Biological Process: histone lysine methylation (GO:0034968);; Biological Process: system development (GO:0048731);;	--	--	--	--	--	Uncharacterized protein {ECO:0000313|EMBL:EXB80844.1} OS=Morus notabilis PE=4 SV=1	S	Function unknown	hypothetical protein L484_020102 [Morus notabilis]	Morus notabilis hypothetical protein partial mRNA
Bp01g3051	[S]	Function unknown	Cellular Component: cytosol (GO:0005829);; Biological Process: rRNA processing (GO:0006364);;	K09140|2.97247e-137|pmum:103343861|ribosome biogenesis protein TSR3 homolog; K09140 pre-rRNA-processing protein TSR3 (A)	[S]	Function unknown	Domain of unknown function (DUF367)	--	Probable ribosome biogenesis protein PRUPE_ppa010103mg {ECO:0000256|HAMAP-Rule:MF_03146} OS=Prunus persica (Peach) PE=3 SV=1	S	Function unknown	PREDICTED: ribosome biogenesis protein TSR3 homolog [Prunus mume]	Morus notabilis hypothetical protein partial mRNA
Bp01g3073	--	--	--	--	--	--	--	Stress enhanced protein 2, chloroplastic (Precursor) GN=SEP2 OS=Arabidopsis thaliana (Mouse-ear cress) PE=2 SV=1	Uncharacterized protein {ECO:0000313|EMBL:KDP35239.1} OS=Jatropha curcas (Barbados nut) PE=4 SV=1	S	Function unknown	hypothetical protein JCGZ_09398 [Jatropha curcas]	PREDICTED: Eucalyptus grandis stress enhanced protein 2, chloroplastic (LOC104418202), mRNA
Bp01g3076	[G]	Carbohydrate transport and metabolism	Biological Process: maltose catabolic process (GO:0000025);; Molecular Function: 4-alpha-glucanotransferase activity (GO:0004134);; Biological Process: starch catabolic process (GO:0005983);; Biological Process: glucose metabolic process (GO:0006006);; Cellular Component: amyloplast (GO:0009501);; Cellular Component: chloroplast (GO:0009507);; Molecular Function: cation binding (GO:0043169);;	K00705|0|mdm:103405614|4-alpha-glucanotransferase, chloroplastic/amyloplastic; K00705 4-alpha-glucanotransferase [EC:2.4.1.25] (A)	--	--	4-alpha-glucanotransferase	4-alpha-glucanotransferase, chloroplastic/amyloplastic (Precursor) GN=DPEP OS=Solanum tuberosum (Potato) PE=1 SV=1	4-alpha-glucanotransferase {ECO:0000256|RuleBase:RU361207} OS=Morus notabilis PE=3 SV=1	G	Carbohydrate transport and metabolism	4-alpha-glucanotransferase [Morus notabilis]	Morus notabilis 4-alpha-glucanotransferase partial mRNA
Bp01g3089	[R]	General function prediction only	Molecular Function: GTPase activity (GO:0003924);; Molecular Function: GTP binding (GO:0005525);; Cellular Component: cytosol (GO:0005829);; Biological Process: obsolete GTP catabolic process (GO:0006184);; Molecular Function: GDP binding (GO:0019003);;	--	[T]	Signal transduction mechanisms	TGS domain	Developmentally-regulated G-protein 3 GN=F23K16.150 OS=Arabidopsis thaliana (Mouse-ear cress) PE=1 SV=1	Developmentally-regulated GTP-binding protein 1 {ECO:0000313|EMBL:EXC19713.1} OS=Morus notabilis PE=4 SV=1	T	Signal transduction mechanisms	Developmentally-regulated GTP-binding protein 1 [Morus notabilis]	Morus notabilis Developmentally-regulated GTP-binding protein 1 partial mRNA
Bp01g3132	[S]	Function unknown	Cellular Component: endosome (GO:0005768);; Cellular Component: Golgi apparatus (GO:0005794);; Cellular Component: trans-Golgi network (GO:0005802);; Biological Process: stem vascular tissue pattern formation (GO:0010222);;	--	--	--	Protein of unknown function (DUF502)	--	Uncharacterized protein {ECO:0000313|EMBL:EOX92354.1} OS=Theobroma cacao (Cacao) PE=4 SV=1	S	Function unknown	hypothetical protein TCM_001304 [Theobroma cacao]	Morus notabilis hypothetical protein partial mRNA
Bp01g3169	[MG]	--	Molecular Function: nucleotide binding (GO:0000166);; Cellular Component: plasma membrane (GO:0005886);; Biological Process: lignin biosynthetic process (GO:0009809);; Molecular Function: cinnamoyl-CoA reductase activity (GO:0016621);; Molecular Function: dihydrokaempferol 4-reductase activity (GO:0045552);; Molecular Function: coenzyme binding (GO:0050662);; Biological Process: oxidation-reducti…	--	[V]	Defense mechanisms	NAD dependent epimerase/dehydratase family	Cinnamoyl-CoA reductase 1 GN=T24D18.5 OS=Arabidopsis thaliana (Mouse-ear cress) PE=1 SV=1	Uncharacterized protein {ECO:0000313|EMBL:EXB36885.1} OS=Morus notabilis PE=4 SV=1	Q	Secondary metabolites biosynthesis, transport and catabolism	hypothetical protein L484_016490 [Morus notabilis]	Morus notabilis hypothetical protein partial mRNA
Bp0210005	[J]	Translation, ribosomal structure and biogenesis	Molecular Function: structural constituent of ribosome (GO:0003735);; Cellular Component: ribosome (GO:0005840);; Biological Process: translation (GO:0006412);;	K02884|1.31896e-66|rcu:RCOM_0868180|50S ribosomal protein L19, putative; K02884 large subunit ribosomal protein L19 (A)	[J]	Translation, ribosomal structure and biogenesis	Ribosomal protein L19	50S ribosomal protein L19, chloroplastic (Precursor) GN=RPL19 OS=Spinacia oleracea (Spinach) PE=1 SV=2	50S ribosomal protein L19 {ECO:0000313|EMBL:EXB36262.1} OS=Morus notabilis PE=4 SV=1	J	Translation, ribosomal structure and biogenesis	50S ribosomal protein L19 [Morus notabilis]	Morus notabilis 50S ribosomal protein L19 partial mRNA
Bp0290004	[Q]	Secondary metabolites biosynthesis, transport and catabolism	Cellular Component: chloroplast (GO:0009507);; Biological Process: response to zinc ion (GO:0010043);; Molecular Function: hydrolase activity (GO:0016787);;	K01061|1.52262e-163|fve:101296320|protein usf-like; K01061 carboxymethylenebutenolidase [EC:3.1.1.45] (A)	[R]	General function prediction only	Dienelactone hydrolase family	--	Dienelactone hydrolase family protein {ECO:0000313|EMBL:KEH29707.1} OS=Medicago truncatula (Barrel medic) PE=4 SV=1	G	Carbohydrate transport and metabolism	PREDICTED: protein usf-like [Fragaria vesca subsp. vesca]	Morus notabilis Protein usf partial mRNA
Bp02g0022	--	--	Biological Process: RNA splicing, via endonucleolytic cleavage and ligation (GO:0000394);; Cellular Component: plasma membrane (GO:0005886);; Biological Process: methionine biosynthetic process (GO:0009086);;	--	--	--	--	--	Uncharacterized protein {ECO:0000313|EMBL:EXB70607.1} OS=Morus notabilis PE=4 SV=1	S	Function unknown	hypothetical protein L484_023792 [Morus notabilis]	Morus notabilis hypothetical protein partial mRNA
Bp02g0158	[F]	Nucleotide transport and metabolism	Molecular Function: hypoxanthine phosphoribosyltransferase activity (GO:0004422);; Cellular Component: cytoplasm (GO:0005737);; Biological Process: purine ribonucleoside salvage (GO:0006166);; Biological Process: seed germination (GO:0009845);; Biological Process: guanine metabolic process (GO:0046098);; Biological Process: hypoxanthine metabolic process (GO:0046100);; Molecular Function: guanine…	K00760|1.81913e-104|rcu:RCOM_0296600|hypoxanthine-guanine phosphoribosyltransferase, putative (EC:2.4.2.8); K00760 hypoxanthine phosphoribosyltransferase [EC:2.4.2.8] (A)	[F]	Nucleotide transport and metabolism	Phosphoribosyl transferase domain	--	Hypoxanthine-guanine phosphoribosyltransferase {ECO:0000313|EMBL:EXB76815.1} OS=Morus notabilis PE=4 SV=1	F	Nucleotide transport and metabolism	Hypoxanthine-guanine phosphoribosyltransferase [Morus notabilis]	Morus notabilis Hypoxanthine-guanine phosphoribosyltransferase partial mRNA
Bp02g0400	[R]	General function prediction only	--	K14407|0|cic:CICLE_v10000749mg|hypothetical protein; K14407 cleavage stimulation factor subunit 2 (A)	[A]	RNA processing and modification	RNA recognition motif. (a.k.a. RRM, RBD, or RNP domain)	Cleavage stimulating factor 64 {ECO:0000303|PubMed:12379796} OS=Arabidopsis thaliana (Mouse-ear cress) PE=1 SV=1	Cleavage stimulation factor subunit 2 {ECO:0000313|EMBL:EXB57416.1} OS=Morus notabilis PE=4 SV=1	A	RNA processing and modification	Cleavage stimulation factor subunit 2 [Morus notabilis]	Morus notabilis Cleavage stimulation factor subunit 2 partial mRNA
Bp02g0441	--	--	--	--	--	--	--	Glycine-rich protein A3 OS=Daucus carota (Wild carrot) PE=2 SV=1	Uncharacterized protein {ECO:0000313|EMBL:EXB70630.1} OS=Morus notabilis PE=4 SV=1	S	Function unknown	hypothetical protein L484_023815 [Morus notabilis]	Morus notabilis hypothetical protein partial mRNA
Bp02g0769	--	--	Biological Process: protein folding (GO:0006457);; Biological Process: ER-nucleus signaling pathway (GO:0006984);; Biological Process: response to heat (GO:0009408);; Biological Process: response to high light intensity (GO:0009644);; Biological Process: negative regulation of defense response (GO:0031348);; Biological Process: response to endoplasmic reticulum stress (GO:0034976);; Biological Pr…	--	--	--	Protein of unknown function (DUF2763)	--	Uncharacterized protein {ECO:0000313|EnsemblPlants:GLYMA14G33210.1} OS=Glycine max (Soybean) PE=2 SV=1	S	Function unknown	uncharacterized protein LOC100500441 [Glycine max]	Morus notabilis Flavonol synthase/flavanone 3-hydroxylase partial mRNA
Bp02g0825	[J]	Translation, ribosomal structure and biogenesis	Molecular Function: translation initiation factor activity (GO:0003743);; Biological Process: translational initiation (GO:0006413);; Biological Process: RNA metabolic process (GO:0016070);;	K03262|0|pxb:103956993|probable eukaryotic translation initiation factor 5-1; K03262 translation initiation factor 5 (A)	[J]	Translation, ribosomal structure and biogenesis	Domain found in IF2B/IF5	Probable eukaryotic translation initiation factor 5-2 GN=At1g77840 OS=Arabidopsis thaliana (Mouse-ear cress) PE=2 SV=1	Putative eukaryotic translation initiation factor 5-2 {ECO:0000313|EMBL:EXB60480.1} OS=Morus notabilis PE=4 SV=1	J	Translation, ribosomal structure and biogenesis	putative eukaryotic translation initiation factor 5-2 [Morus notabilis]	Morus notabilis putative eukaryotic translation initiation factor 5-2 partial mRNA
Bp02g0859	--	--	Cellular Component: extracellular region (GO:0005576);; Cellular Component: plasma membrane (GO:0005886);;	--	--	--	Protein of unknown function (DUF1218)	--	Uncharacterized protein {ECO:0000313|EMBL:EXB60454.1} OS=Morus notabilis PE=4 SV=1	S	Function unknown	hypothetical protein L484_014907 [Morus notabilis]	Morus notabilis hypothetical protein partial mRNA
Bp02g1080	--	--	Molecular Function: ATP binding (GO:0005524);; Biological Process: obsolete ATP catabolic process (GO:0006200);; Biological Process: ATP biosynthetic process (GO:0006754);; Biological Process: cation transport (GO:0006812);; Cellular Component: integral component of membrane (GO:0016021);; Molecular Function: cation-transporting ATPase activity (GO:0019829);; Molecular Function: metal ion binding…	K01535|0|pxb:103953576|plasma membrane ATPase 4-like; K01535 H+-transporting ATPase [EC:3.6.3.6] (A)	[P]	Inorganic ion transport and metabolism	E1-E2 ATPase	Plasma membrane ATPase 4 GN=PMA4 OS=Nicotiana plumbaginifolia (Leadwort-leaved tobacco) PE=2 SV=1	Plasma membrane ATPase 4 {ECO:0000313|EMBL:EXC32057.1} OS=Morus notabilis PE=3 SV=1	P	Inorganic ion transport and metabolism	Plasma membrane ATPase 4 [Morus notabilis]	Morus notabilis Plasma membrane ATPase 4 partial mRNA
Bp02g1271	[E]	Amino acid transport and metabolism	Molecular Function: argininosuccinate lyase activity (GO:0004056);; Biological Process: purine nucleotide biosynthetic process (GO:0006164);; Cellular Component: chloroplast stroma (GO:0009570);; Biological Process: arginine biosynthetic process via ornithine (GO:0042450);;	K01755|0|tcc:TCM_034512|L-Aspartase-like family protein; K01755 argininosuccinate lyase [EC:4.3.2.1] (A)	[E]	Amino acid transport and metabolism	Lyase	Argininosuccinate lyase, chloroplastic (Precursor) GN=At5g10920 OS=Arabidopsis thaliana (Mouse-ear cress) PE=1 SV=1	Argininosuccinate lyase {ECO:0000313|EMBL:EXB22543.1} OS=Morus notabilis PE=3 SV=1	E	Amino acid transport and metabolism	Argininosuccinate lyase [Morus notabilis]	Morus notabilis Argininosuccinate lyase partial mRNA
Bp02g1380	[R]	General function prediction only	Biological Process: RNA splicing, via endonucleolytic cleavage and ligation (GO:0000394);; Molecular Function: carboxylic ester hydrolase activity (GO:0004091);; Cellular Component: vacuole (GO:0005773);; Biological Process: methionine biosynthetic process (GO:0009086);;	K13617|0|pmum:103319362|protein phosphatase methylesterase 1; K13617 protein phosphatase methylesterase 1 [EC:3.1.1.89] (A)	[R]	General function prediction only	Alpha/beta hydrolase family	--	Protein phosphatase methylesterase 1 {ECO:0000256|PIRNR:PIRNR022950} OS=Prunus persica (Peach) PE=3 SV=1	R	General function prediction only	PREDICTED: protein phosphatase methylesterase 1 [Prunus mume]	PREDICTED: Prunus mume protein phosphatase methylesterase 1 (LOC103319362), mRNA
Bp02g1389	--	--	Molecular Function: actin binding (GO:0003779);; Cellular Component: F-actin capping protein complex (GO:0008290);; Biological Process: response to heat (GO:0009408);; Biological Process: actin filament capping (GO:0051693);; Cellular Component: WASH complex (GO:0071203);;	K10365|7.69076e-172|pmum:103336177|probable F-actin-capping protein subunit beta; K10365 capping protein (actin filament) muscle Z-line, beta (A)	[Z]	Cytoskeleton	F-actin capping protein, beta subunit	Probable F-actin-capping protein subunit beta GN=At1g71790 OS=Arabidopsis thaliana (Mouse-ear cress) PE=1 SV=1	Uncharacterized protein {ECO:0000313|EMBL:EMJ02586.1} OS=Prunus persica (Peach) PE=4 SV=1	Z	Cytoskeleton	PREDICTED: probable F-actin-capping protein subunit beta [Prunus mume]	Morus notabilis putative F-actin-capping protein subunit beta partial mRNA
Bp02g1604	[O]	Posttranslational modification, protein turnover, chaperones	Molecular Function: lactoylglutathione lyase activity (GO:0004462);; Molecular Function: transferase activity (GO:0016740);;	K00799|1.08842e-113|vvi:100265481|probable glutathione S-transferase; K00799 glutathione S-transferase [EC:2.5.1.18] (A)	[O]	Posttranslational modification, protein turnover, chaperones	Glutathione S-transferase, N-terminal domain	Glutathione transferase GST 23 OS=Zea mays (Maize) PE=2 SV=1	Putative glutathione S-transferase {ECO:0000313|EMBL:EXB70648.1} OS=Morus notabilis PE=3 SV=1	O	Posttranslational modification, protein turnover, chaperones	putative glutathione S-transferase [Morus notabilis]	Morus notabilis putative glutathione S-transferase partial mRNA
Bp02g1653	[D]	Cell cycle control, cell division, chromosome partitioning	--	K06287|7.14353e-102|pper:PRUPE_ppa010722mg|hypothetical protein; K06287 septum formation protein (A)	[D]	Cell cycle control, cell division, chromosome partitioning	Maf-like protein	--	Maf-like protein {ECO:0000313|EMBL:EXB70259.1} OS=Morus notabilis PE=4 SV=1	D	Cell cycle control, cell division, chromosome partitioning	Maf-like protein [Morus notabilis]	Prunus persica hypothetical protein (PRUPE_ppa010722mg) mRNA, complete cds
Bp02g1667	--	--	--	--	--	--	--	--	Uncharacterized protein {ECO:0000313|EMBL:EXB91924.1} OS=Morus notabilis PE=4 SV=1	S	Function unknown	hypothetical protein L484_009017 [Morus notabilis]	Morus notabilis hypothetical protein partial mRNA
Bp02g1673	[R]	General function prediction only	Molecular Function: carbonate dehydratase activity (GO:0004089);; Cellular Component: mitochondrial respiratory chain complex I (GO:0005747);; Biological Process: photorespiration (GO:0009853);; Molecular Function: transferase activity (GO:0016740);; Biological Process: starch biosynthetic process (GO:0019252);;	--	--	--	Bacterial transferase hexapeptide (six repeats)	Gamma carbonic anhydrase 1, mitochondrial (Precursor) OS=Arabidopsis thaliana (Mouse-ear cress) PE=1 SV=1	Uncharacterized protein {ECO:0000313|EMBL:EXB91921.1} OS=Morus notabilis PE=4 SV=1	S	Function unknown	hypothetical protein L484_009014 [Morus notabilis]	Morus notabilis hypothetical protein partial mRNA
Bp02g1690	--	--	--	--	[I]	Lipid transport and metabolism	CRAL/TRIO domain	Phosphatidylinositol/phosphatidylcholine transfer protein SFH6 GN=SFH6 OS=Arabidopsis thaliana (Mouse-ear cress) PE=2 SV=1	Uncharacterized protein {ECO:0000313|EMBL:EXB63950.1} OS=Morus notabilis PE=4 SV=1	I	Lipid transport and metabolism	hypothetical protein L484_003333 [Morus notabilis]	Morus notabilis hypothetical protein partial mRNA
Bp02g1694	--	--	Biological Process: carbohydrate metabolic process (GO:0005975);; Molecular Function: glucan endo-1,3-beta-D-glucosidase activity (GO:0042973);;	--	--	--	Glycosyl hydrolases family 17	Glucan endo-1,3-beta-glucosidase 7 (Precursor) GN=At4g34480 OS=Arabidopsis thaliana (Mouse-ear cress) PE=1 SV=2	Glucan endo-1,3-beta-glucosidase 7 {ECO:0000313|EMBL:EXB63955.1} OS=Morus notabilis PE=3 SV=1	R	General function prediction only	Glucan endo-1,3-beta-glucosidase 7 [Morus notabilis]	Morus notabilis Glucan endo-1,3-beta-glucosidase 7 partial mRNA
Bp02g1813	--	--	Molecular Function: dolichyl-phosphate-mannose-protein mannosyltransferase activity (GO:0004169);; Cellular Component: endoplasmic reticulum (GO:0005783);; Biological Process: protein folding (GO:0006457);; Biological Process: response to heat (GO:0009408);; Biological Process: systemic acquired resistance (GO:0009627);; Biological Process: response to high light intensity (GO:0009644);; Cellular…	--	[R]	General function prediction only	MIR domain	Stromal cell-derived factor 2-like protein (Precursor) GN=SDF2 OS=Arabidopsis thaliana (Mouse-ear cress) PE=1 SV=1	Stromal cell-derived factor 2-like protein {ECO:0000313|EMBL:EXB38655.1} OS=Morus notabilis PE=4 SV=1	R	General function prediction only	Stromal cell-derived factor 2-like protein [Morus notabilis]	Morus notabilis Stromal cell-derived factor 2-like protein partial mRNA
Bp02g1911	[I]	Lipid transport and metabolism	--	--	[I]	Lipid transport and metabolism	Lipase (class 3)	Phospholipase A1-II 3 (Precursor) GN=OJ1159_D09.27 OS=Oryza sativa subsp. japonica (Rice) PE=2 SV=1	Uncharacterized protein {ECO:0000313|EMBL:EXC32850.1} OS=Morus notabilis PE=4 SV=1	I	Lipid transport and metabolism	hypothetical protein L484_009550 [Morus notabilis]	Morus notabilis hypothetical protein partial mRNA
Bp02g1991	--	--	--	--	[Z]	Cytoskeleton	Interferon-related developmental regulator (IFRD)	--	Uncharacterized protein {ECO:0000313|EMBL:EMJ26819.1} OS=Prunus persica (Peach) PE=4 SV=1	Z	Cytoskeleton	hypothetical protein PRUPE_ppa005758mg [Prunus persica]	Morus notabilis hypothetical protein partial mRNA
Bp02g1999	[R]	General function prediction only	Molecular Function: carboxylic ester hydrolase activity (GO:0004091);; Biological Process: secondary shoot formation (GO:0010223);; Molecular Function: retinyl-palmitate esterase activity (GO:0050253);; Molecular Function: methyl indole-3-acetate esterase activity (GO:0080030);; Molecular Function: methyl salicylate esterase activity (GO:0080031);; Molecular Function: methyl jasmonate esterase ac…	--	--	--	Alpha/beta hydrolase family	Probable strigolactone esterase DAD2 GN=DAD2 OS=Petunia hybrida (Petunia) PE=1 SV=1	Uncharacterized protein {ECO:0000313|EMBL:EXB43804.1} OS=Morus notabilis PE=4 SV=1	R	General function prediction only	hypothetical protein L484_005265 [Morus notabilis]	Morus notabilis hypothetical protein partial mRNA
Bp02g2086	[H]	Coenzyme transport and metabolism	Molecular Function: ferrochelatase activity (GO:0004325);; Cellular Component: mitochondrion (GO:0005739);; Biological Process: protein targeting to membrane (GO:0006612);; Biological Process: heme biosynthetic process (GO:0006783);; Biological Process: membrane fusion (GO:0006944);; Cellular Component: plastid (GO:0009536);; Biological Process: response to wounding (GO:0009611);; Biological Proc…	K01772|0|pper:PRUPE_ppa005067mg|hypothetical protein; K01772 ferrochelatase [EC:4.99.1.1] (A)	[H]	Coenzyme transport and metabolism	Ferrochelatase	Ferrochelatase-2, chloroplastic (Precursor) GN=HEMH OS=Cucumis sativus (Cucumber) PE=2 SV=1	Ferrochelatase {ECO:0000256|RuleBase:RU000607} OS=Morus notabilis PE=3 SV=1	H	Coenzyme transport and metabolism	Ferrochelatase-2 [Morus notabilis]	Morus notabilis Ferrochelatase-2 partial mRNA
Bp02g2150	[M]	Cell wall/membrane/envelope biogenesis	Cellular Component: plasma membrane (GO:0005886);; Biological Process: lipid biosynthetic process (GO:0008610);;	--	--	--	Mycolic acid cyclopropane synthetase	(S)-coclaurine N-methyltransferase OS=Thalictrum flavum subsp. glaucum (Yellow meadow rue) PE=1 SV=1	(S)-coclaurine N-methyltransferase {ECO:0000313|EMBL:EXB48301.1} OS=Morus notabilis PE=4 SV=1	R	General function prediction only	(S)-coclaurine N-methyltransferase [Morus notabilis]	Morus notabilis (S)-coclaurine N-methyltransferase partial mRNA
Bp02g2169	[M]	Cell wall/membrane/envelope biogenesis	Cellular Component: membrane (GO:0016020);; Biological Process: transmembrane transport (GO:0055085);;	--	[M]	Cell wall/membrane/envelope biogenesis	Mechanosensitive ion channel	Mechanosensitive ion channel protein 10 GN=MSL10 OS=Arabidopsis thaliana (Mouse-ear cress) PE=1 SV=1	Mechanosensitive ion channel protein 10 {ECO:0000313|EMBL:EXB74868.1} OS=Morus notabilis PE=4 SV=1	M	Cell wall/membrane/envelope biogenesis	Mechanosensitive ion channel protein 10 [Morus notabilis]	Morus notabilis Mechanosensitive ion channel protein 10 partial mRNA
Bp02g2273	[L]	Replication, recombination and repair	Biological Process: RNA methylation (GO:0001510);; Molecular Function: DNA binding (GO:0003677);; Molecular Function: DNA-directed DNA polymerase activity (GO:0003887);; Molecular Function: ATP binding (GO:0005524);; Cellular Component: DNA replication factor C complex (GO:0005663);; Cellular Component: nucleolus (GO:0005730);; Biological Process: obsolete ATP catabolic process (GO:0006200);; Bio…	K10755|0|vvi:100245502|replication factor C subunit 4; K10755 replication factor C subunit 2/4 (A)	[L]	Replication, recombination and repair	ATPase family associated with various cellular activities (AAA)	Replication factor C subunit 2 GN=OsJ_35406 OS=Oryza sativa subsp. japonica (Rice) PE=2 SV=1	Uncharacterized protein {ECO:0000313|EMBL:KCW71235.1} OS=Eucalyptus grandis (Flooded gum) PE=4 SV=1	L	Replication, recombination and repair	PREDICTED: replication factor C subunit 2 [Eucalyptus grandis]	PREDICTED: Prunus mume replication factor C subunit 2 (LOC103319786), mRNA
Bp02g2386	--	--	Molecular Function: GTP binding (GO:0005525);;	--	--	--	AIG1 family	Protein AIG1 GN=AIG1 OS=Arabidopsis thaliana (Mouse-ear cress) PE=2 SV=1	Protein AIG1 {ECO:0000313|EMBL:EXB88207.1} OS=Morus notabilis PE=4 SV=1	R	General function prediction only	Protein AIG1 [Morus notabilis]	Morus notabilis Protein AIG1 partial mRNA
Bp02g2393	[C]	Energy production and conversion	Molecular Function: FMN binding (GO:0010181);; Molecular Function: oxidoreductase activity (GO:0016491);; Biological Process: oxidation-reduction process (GO:0055114);;	K05894|0|cit:102622863|12-oxophytodienoate reductase 2-like; K05894 12-oxophytodienoic acid reductase [EC:1.3.1.42] (A)	[CR]	--	NADH:flavin oxidoreductase / NADH oxidase family	Putative 12-oxophytodienoate reductase 11 GN=OPR11 OS=Oryza sativa subsp. japonica (Rice) PE=2 SV=1	Putative 12-oxophytodienoate reductase 11 {ECO:0000313|EMBL:EXB81492.1} OS=Morus notabilis PE=4 SV=1	C	Energy production and conversion	Putative 12-oxophytodienoate reductase 11 [Morus notabilis]	Morus notabilis Putative 12-oxophytodienoate reductase 11 partial mRNA
Bp02g2487	[G]	Carbohydrate transport and metabolism	Biological Process: carbohydrate metabolic process (GO:0005975);; Molecular Function: beta-glucosidase activity (GO:0008422);; Cellular Component: plant-type cell wall (GO:0009505);; Cellular Component: chloroplast (GO:0009507);; Cellular Component: apoplast (GO:0048046);;	--	--	--	Glycosyl hydrolase family 3 N terminal domain	Probable beta-D-xylosidase 7 (Precursor) GN=BXL7 OS=Arabidopsis thaliana (Mouse-ear cress) PE=2 SV=2	Uncharacterized protein {ECO:0000313|EMBL:KDP20227.1} OS=Jatropha curcas (Barbados nut) PE=4 SV=1	R	General function prediction only	hypothetical protein JCGZ_09859 [Jatropha curcas]	PREDICTED: Fragaria vesca subsp. vesca probable beta-D-xylosidase 7-like (LOC101315350), mRNA
Bp02g2547	[LKJ]	--	Molecular Function: nucleic acid binding (GO:0003676);; Molecular Function: ATP binding (GO:0005524);; Molecular Function: ATP-dependent helicase activity (GO:0008026);;	K13181|0|pmum:103321232|DEAD-box ATP-dependent RNA helicase 28-like; K13181 ATP-dependent RNA helicase DDX27 [EC:3.6.4.13] (A)	[A]	RNA processing and modification	DEAD/DEAH box helicase	DEAD-box ATP-dependent RNA helicase 28 GN=RH28 OS=Arabidopsis thaliana (Mouse-ear cress) PE=2 SV=1	DEAD-box ATP-dependent RNA helicase 28 {ECO:0000313|EMBL:EXC25016.1} OS=Morus notabilis PE=3 SV=1	A	RNA processing and modification	PREDICTED: DEAD-box ATP-dependent RNA helicase 28-like [Prunus mume]	Morus notabilis DEAD-box ATP-dependent RNA helicase 28 partial mRNA
Bp02g2692	[I]	Lipid transport and metabolism	Molecular Function: hydroxymethylglutaryl-CoA reductase (NADPH) activity (GO:0004420);; Cellular Component: endoplasmic reticulum membrane (GO:0005789);; Biological Process: isoprenoid biosynthetic process (GO:0008299);; Biological Process: coenzyme A metabolic process (GO:0015936);; Cellular Component: integral component of membrane (GO:0016021);; Biological Process: sterol biosynthetic process …	K00021|0|rcu:RCOM_1602200|hmg-CoA reductase, putative (EC:1.1.1.34); K00021 hydroxymethylglutaryl-CoA reductase (NADPH) [EC:1.1.1.34] (A)	[I]	Lipid transport and metabolism	Hydroxymethylglutaryl-coenzyme A reductase	3-hydroxy-3-methylglutaryl-coenzyme A reductase 1 GN=HMGR1 OS=Hevea brasiliensis (Para rubber tree) PE=2 SV=1	3-hydroxy-3-methylglutaryl coenzyme A reductase {ECO:0000256|RuleBase:RU361219} OS=Morus notabilis PE=3 SV=1	I	Lipid transport and metabolism	3-hydroxy-3-methylglutaryl-coenzyme A reductase 1 [Morus notabilis]	Morus notabilis 3-hydroxy-3-methylglutaryl-coenzyme A reductase 1 partial mRNA
Bp02g2745	--	--	Cellular Component: mitochondrial respiratory chain complex I (GO:0005747);; Biological Process: response to brassinosteroid (GO:0009741);;	--	--	--	--	NADH dehydrogenase [ubiquinone] 1 beta subcomplex subunit 2 GN=At1g76200 OS=Arabidopsis thaliana (Mouse-ear cress) PE=3 SV=1	Uncharacterized protein {ECO:0000313|EMBL:EMJ28719.1} OS=Prunus persica (Peach) PE=4 SV=1	S	Function unknown	hypothetical protein F383_17879 [Gossypium arboreum]	PREDICTED: Prunus mume NADH dehydrogenase [ubiquinone] 1 beta subcomplex subunit 2 (LOC103321158), transcript variant X2, mRNA
Bp0340016	[C]	Energy production and conversion	Molecular Function: ATP binding (GO:0005524);; Cellular Component: plasma membrane (GO:0005886);; Cellular Component: chloroplast thylakoid membrane (GO:0009535);; Biological Process: ATP hydrolysis coupled proton transport (GO:0015991);; Biological Process: plasma membrane ATP synthesis coupled proton transport (GO:0042777);; Cellular Component: proton-transporting ATP synthase complex, catalyti…	K02111|3.70098e-56|pmum:103344104|ATP synthase subunit alpha, chloroplastic; K02111 F-type H+-transporting ATPase subunit alpha [EC:3.6.3.14] (A)	[C]	Energy production and conversion	ATP synthase alpha/beta chain, C terminal domain	ATP synthase subunit alpha, chloroplastic {ECO:0000255|HAMAP-Rule:MF_01346} GN=MoinCp006 OS=Morus indica (Mulberry) PE=3 SV=1	Putative ATP synthase CFi alpha subunit {ECO:0000313|EMBL:ABR13321.1} (Fragment) OS=Prunus dulcis (Almond) PE=2 SV=1	C	Energy production and conversion	putative ATP synthase CFi alpha subunit [Prunus dulcis]	Ficus sp. Moore 315 voucher FLAS:M.J. Moore 315 ATP synthase CF1 alpha subunit protein (atpA) gene, complete cds; chloroplast
Bp03g0064	[C]	Energy production and conversion	Molecular Function: NADH dehydrogenase (ubiquinone) activity (GO:0008137);; Molecular Function: electron carrier activity (GO:0009055);; Cellular Component: membrane (GO:0016020);; Biological Process: oxidation-reduction process (GO:0055114);;	K11352|2.37389e-101|pda:103706380|probable NADH dehydrogenase [ubiquinone] 1 alpha subcomplex subunit 12; K11352 NADH dehydrogenase (ubiquinone) 1 alpha subcomplex subunit 12 (A)	[C]	Energy production and conversion	NADH ubiquinone oxidoreductase subunit NDUFA12	Probable NADH dehydrogenase [ubiquinone] 1 alpha subcomplex subunit 12 GN=At3g03100 OS=Arabidopsis thaliana (Mouse-ear cress) PE=1 SV=1	Putative NADH dehydrogenase [ubiquinone] 1 alpha subcomplex subunit 12 {ECO:0000313|EMBL:EXB29168.1} OS=Morus notabilis PE=4 SV=1	C	Energy production and conversion	putative NADH dehydrogenase [ubiquinone] 1 alpha subcomplex subunit 12 [Morus notabilis]	Morus notabilis putative NADH dehydrogenase [ubiquinone] 1 alpha subcomplex subunit 12 partial mRNA
Bp03g0126	--	--	--	--	--	--	--	--	Uncharacterized protein {ECO:0000313|EMBL:EXC66482.1} OS=Morus notabilis PE=4 SV=1	S	Function unknown	hypothetical protein L484_001863 [Morus notabilis]	Morus notabilis hypothetical protein partial mRNA
Bp03g0146	[R]	General function prediction only	Biological Process: metabolic process (GO:0008152);; Molecular Function: hippurate hydrolase activity (GO:0047980);;	K14664|0|pxb:103943344|IAA-amino acid hydrolase ILR1-like 5; K14664 IAA-amino acid hydrolase [EC:3.5.1.-] (A)	--	--	Peptidase family M20/M25/M40	IAA-amino acid hydrolase ILR1-like 3 (Precursor) GN=ILL3 OS=Arabidopsis thaliana (Mouse-ear cress) PE=2 SV=1	IAA-amino acid hydrolase ILR1-like 3 {ECO:0000313|EMBL:EXB94717.1} OS=Morus notabilis PE=4 SV=1	E	Amino acid transport and metabolism	IAA-amino acid hydrolase ILR1-like 3 [Morus notabilis]	Morus notabilis IAA-amino acid hydrolase ILR1-like 3 partial mRNA
Bp03g0164	[R]	General function prediction only	Molecular Function: oxidoreductase activity, acting on paired donors, with incorporation or reduction of molecular oxygen, 2-oxoglutarate as one donor, and incorporation of one atom each of oxygen into both donors (GO:0016706);; Biological Process: oxidation-reduction process (GO:0055114);;	--	[QR]	--	2OG-Fe(II) oxygenase superfamily	Flavanone 3-dioxygenase GN=FHT OS=Petroselinum crispum (Parsley) PE=1 SV=1	Naringenin,2-oxoglutarate 3-dioxygenase {ECO:0000313|EMBL:EXB38596.1} OS=Morus notabilis PE=2 SV=1	Q	Secondary metabolites biosynthesis, transport and catabolism	Naringenin,2-oxoglutarate 3-dioxygenase [Morus notabilis]	Morus notabilis Naringenin,2-oxoglutarate 3-dioxygenase partial mRNA
Bp03g0209	[R]	General function prediction only	--	--	[R]	General function prediction only	F-box-like	--	Uncharacterized protein {ECO:0000313|EnsemblPlants:GLYMA04G41100.1} OS=Glycine max (Soybean) PE=2 SV=1	R	General function prediction only	uncharacterized protein LOC100500296 [Glycine max]	Morus notabilis hypothetical protein partial mRNA
Bp03g0275	--	--	Molecular Function: protein kinase activity (GO:0004672);; Molecular Function: structural molecule activity (GO:0005198);; Molecular Function: ATP binding (GO:0005524);; Biological Process: protein phosphorylation (GO:0006468);; Cellular Component: chloroplast (GO:0009507);;	--	[R]	General function prediction only	PAP_fibrillin	Probable plastid-lipid-associated protein 14, chloroplastic (Precursor) GN=PAP14 OS=Arabidopsis thaliana (Mouse-ear cress) PE=1 SV=1	Uncharacterized protein {ECO:0000313|EMBL:EXB84232.1} OS=Morus notabilis PE=4 SV=1	T	Signal transduction mechanisms	hypothetical protein L484_006828 [Morus notabilis]	Morus notabilis hypothetical protein partial mRNA
Bp03g0355	--	--	Cellular Component: Golgi apparatus (GO:0005794);; Cellular Component: cis-Golgi network (GO:0005801);; Cellular Component: cytosol (GO:0005829);; Biological Process: ER to Golgi vesicle-mediated transport (GO:0006888);; Biological Process: plant-type cell wall biogenesis (GO:0009832);; Biological Process: glucuronoxylan metabolic process (GO:0010413);; Biological Process: xylan biosynthetic proc…	--	[U]	Intracellular trafficking, secretion, and vesicular transport	Sybindin-like family	--	SNARE-like superfamily protein isoform 1 {ECO:0000313|EMBL:EOY23354.1} OS=Theobroma cacao (Cacao) PE=4 SV=1	U	Intracellular trafficking, secretion, and vesicular transport	SNARE-like superfamily protein isoform 1 [Theobroma cacao]	Morus notabilis Trafficking protein particle complex subunit 1 partial mRNA
Bp03g0403	[U]	Intracellular trafficking, secretion, and vesicular transport	Cellular Component: chloroplast thylakoid membrane (GO:0009535);; Molecular Function: proton motive force dependent protein transmembrane transporter activity (GO:0009977);; Cellular Component: TAT protein transport complex (GO:0033281);; Biological Process: protein transport by the Tat complex (GO:0043953);; Biological Process: protein import into chloroplast thylakoid membrane (GO:0045038);;	--	--	--	mttA/Hcf106 family	Sec-independent protein translocase protein TATB, chloroplastic (Precursor) GN=TATB OS=Pisum sativum (Garden pea) PE=1 SV=1	Uncharacterized protein {ECO:0000313|EMBL:EXB93838.1} OS=Morus notabilis PE=4 SV=1	U	Intracellular trafficking, secretion, and vesicular transport	hypothetical protein L484_004324 [Morus notabilis]	Morus notabilis hypothetical protein partial mRNA
Bp03g0623	--	--	--	--	--	--	Trypsin and protease inhibitor	Miraculin (Precursor) OS=Synsepalum dulcificum (Miracle fruit) PE=1 SV=3	Uncharacterized protein {ECO:0000313|EMBL:EXC10223.1} OS=Morus notabilis PE=4 SV=1	--	--	hypothetical protein L484_004401 [Morus notabilis]	Morus notabilis hypothetical protein partial mRNA
Bp03g0634	--	--	--	--	--	--	Trypsin and protease inhibitor	Serine protease inhibitor 7 (Precursor) OS=Solanum tuberosum (Potato) PE=1 SV=2	Uncharacterized protein {ECO:0000313|EMBL:EXB37679.1} OS=Morus notabilis PE=4 SV=1	R	General function prediction only	hypothetical protein L484_002887 [Morus notabilis]	Morus notabilis hypothetical protein partial mRNA
Bp03g0807	[T]	Signal transduction mechanisms	Biological Process: maltose metabolic process (GO:0000023);; Biological Process: starch catabolic process (GO:0005983);; Biological Process: protein dephosphorylation (GO:0006470);; Molecular Function: protein tyrosine/serine/threonine phosphatase activity (GO:0008138);; Cellular Component: chloroplast (GO:0009507);; Biological Process: starch biosynthetic process (GO:0019252);; Biological Proces…	--	[V]	Defense mechanisms	Dual specificity phosphatase, catalytic domain	Phosphoglucan phosphatase LSF2, chloroplastic (Precursor) GN=LSF2 OS=Arabidopsis thaliana (Mouse-ear cress) PE=1 SV=1	Uncharacterized protein {ECO:0000313|EMBL:EMJ19987.1} OS=Prunus persica (Peach) PE=4 SV=1	V	Defense mechanisms	PREDICTED: phosphoglucan phosphatase LSF2, chloroplastic-like [Fragaria vesca subsp. vesca]	PREDICTED: Prunus mume phosphoglucan phosphatase LSF2, chloroplastic (LOC103332875), transcript variant X2, mRNA
Bp03g0841	[I]	Lipid transport and metabolism	--	--	--	--	Biotin-requiring enzyme	Biotin carboxyl carrier protein of acetyl-CoA carboxylase 2, chloroplastic (Precursor) GN=BCCP2 OS=Arabidopsis thaliana (Mouse-ear cress) PE=2 SV=1	Uncharacterized protein {ECO:0000313|EMBL:EXB25850.1} OS=Morus notabilis PE=4 SV=1	R	General function prediction only	hypothetical protein L484_012276 [Morus notabilis]	Morus notabilis hypothetical protein partial mRNA
Bp03g0846	--	--	--	--	[U]	Intracellular trafficking, secretion, and vesicular transport	PRA1 family protein	PRA1 family protein B1 GN=F18O21.70 OS=Arabidopsis thaliana (Mouse-ear cress) PE=1 SV=1	Uncharacterized protein {ECO:0000313|EMBL:EXB25848.1} OS=Morus notabilis PE=4 SV=1	U	Intracellular trafficking, secretion, and vesicular transport	hypothetical protein L484_012274 [Morus notabilis]	Morus notabilis hypothetical protein partial mRNA
Bp03g0884	--	--	Biological Process: regulation of transcription, DNA-templated (GO:0006355);; Molecular Function: zinc ion binding (GO:0008270);; Molecular Function: histone binding (GO:0042393);;	--	[R]	General function prediction only	Domain of unknown function (DUF3594)	PHD finger protein ALFIN-LIKE 1 GN=AL1 OS=Arabidopsis thaliana (Mouse-ear cress) PE=1 SV=1	Uncharacterized protein {ECO:0000313|EMBL:KDP44757.1} OS=Jatropha curcas (Barbados nut) PE=4 SV=1	K	Transcription	PREDICTED: PHD finger protein ALFIN-LIKE 2-like [Cucumis melo]	Prunus persica hypothetical protein (PRUPE_ppa010777mg) mRNA, complete cds
Bp03g0885	[O]	Posttranslational modification, protein turnover, chaperones	--	--	[O]	Posttranslational modification, protein turnover, chaperones	AAA domain (Cdc48 subfamily)	Chaperone protein ClpB1 GN=F1O17.2 OS=Arabidopsis thaliana (Mouse-ear cress) PE=1 SV=2	Chaperone protein ClpB 1 {ECO:0000313|EMBL:EXB88395.1} OS=Morus notabilis PE=4 SV=1	O	Posttranslational modification, protein turnover, chaperones	Chaperone protein ClpB 1 [Morus notabilis]	Morus notabilis Chaperone protein ClpB 1 partial mRNA
Bp03g0887	[K]	Transcription	Cellular Component: nucleus (GO:0005634);; Biological Process: circadian rhythm (GO:0007623);; Biological Process: dephosphorylation (GO:0016311);; Molecular Function: phosphatase activity (GO:0016791);; Biological Process: root hair elongation (GO:0048767);;	K15731|5.10599e-156|pxb:103936809|carboxy-terminal domain RNA polymerase II polypeptide A small phosphatase 1-like; K15731 carboxy-terminal domain RNA polymerase II polypeptide A small phosphatase [EC:3.1.3.16] (A)	[K]	Transcription	NLI interacting factor-like phosphatase	Mitochondrial import inner membrane translocase subunit TIM50 (Precursor) GN=TIM50 OS=Phytophthora infestans (Potato late blight fungus) PE=2 SV=1	CTD small phosphatase-like protein {ECO:0000313|EMBL:EXB88392.1} OS=Morus notabilis PE=4 SV=1	K	Transcription	CTD small phosphatase-like protein [Morus notabilis]	Morus notabilis CTD small phosphatase-like protein partial mRNA
Bp03g1031	--	--	Molecular Function: ATP binding (GO:0005524);; Cellular Component: chloroplast stroma (GO:0009570);;	--	[O]	Posttranslational modification, protein turnover, chaperones	ATPase family associated with various cellular activities (AAA)	Ribulose bisphosphate carboxylase/oxygenase activase 2, chloroplastic (Precursor) GN=RCA2 OS=Larrea tridentata (Creosote bush) PE=2 SV=1	Ribulose bisphosphate carboxylase/oxygenase activase 1 {ECO:0000313|EMBL:EXC10712.1} OS=Morus notabilis PE=4 SV=1	O	Posttranslational modification, protein turnover, chaperones	Ribulose bisphosphate carboxylase/oxygenase activase 1 [Morus notabilis]	Morus notabilis Ribulose bisphosphate carboxylase/oxygenase activase 2 partial mRNA
Bp03g1093	--	--	Biological Process: metabolic process (GO:0008152);; Biological Process: response to sucrose (GO:0009744);; Biological Process: response to fructose (GO:0009750);; Molecular Function: amino acid binding (GO:0016597);;	--	--	--	ACT domain	ACT domain-containing protein ACR9 {ECO:0000305} OS=Arabidopsis thaliana (Mouse-ear cress) PE=2 SV=1	Uncharacterized protein {ECO:0000313|EMBL:EXB58144.1} OS=Morus notabilis PE=4 SV=1	S	Function unknown	hypothetical protein L484_026344 [Morus notabilis]	Morus notabilis hypothetical protein partial mRNA
Bp03g1242	--	--	--	--	--	--	--	Pathogen-related protein OS=Hordeum vulgare (Barley) PE=2 SV=2	Uncharacterized protein {ECO:0000313|EMBL:EXC26591.1} OS=Morus notabilis PE=4 SV=1	S	Function unknown	hypothetical protein L484_003537 [Morus notabilis]	Morus notabilis hypothetical protein partial mRNA
Bp03g1307	--	--	Biological Process: respiratory burst involved in defense response (GO:0002679);; Molecular Function: calmodulin binding (GO:0005516);; Cellular Component: plasma membrane (GO:0005886);; Biological Process: oligopeptide transport (GO:0006857);; Biological Process: cell death (GO:0008219);; Biological Process: toxin catabolic process (GO:0009407);; Biological Process: defense response to fungus, i…	K08472|0|tcc:TCM_043107|Seven transmembrane MLO family protein; K08472 mlo protein (A)	--	--	Mlo family	MLO-like protein 12 GN=MLO12 OS=Arabidopsis thaliana (Mouse-ear cress) PE=2 SV=2	MLO-like protein {ECO:0000256|RuleBase:RU280816} OS=Citrus sinensis (Sweet orange) PE=3 SV=1	S	Function unknown	hypothetical protein CISIN_1g008391mg [Citrus sinensis]	Rosa multiflora MLO protein 3 (MLO3) mRNA, complete cds
Bp03g1355	--	--	Cellular Component: chloroplast (GO:0009507);; Cellular Component: mitochondrial membrane (GO:0031966);;	K18182|2.36965e-64|tcc:TCM_043166|Kinesin like protein; K18182 cytochrome c oxidase assembly protein subunit 16 (A)	[Z]	Cytoskeleton	Cytochrome c oxidase assembly protein COX16	--	Uncharacterized protein {ECO:0000313|EMBL:EXB61828.1} OS=Morus notabilis PE=4 SV=1	Z	Cytoskeleton	hypothetical protein L484_012262 [Morus notabilis]	Morus notabilis hypothetical protein partial mRNA
Bp03g1385	--	--	Biological Process: glycerol ether metabolic process (GO:0006662);; Molecular Function: electron carrier activity (GO:0009055);; Cellular Component: chloroplast stroma (GO:0009570);; Molecular Function: protein disulfide oxidoreductase activity (GO:0015035);; Biological Process: cell redox homeostasis (GO:0045454);;	--	[O]	Posttranslational modification, protein turnover, chaperones	Thioredoxin	Thioredoxin-like 3-2, chloroplastic (Precursor) GN=WCRKC2 OS=Arabidopsis thaliana (Mouse-ear cress) PE=2 SV=1	Thioredoxin-like 3-2 {ECO:0000313|EMBL:EXC32918.1} OS=Morus notabilis PE=4 SV=1	O	Posttranslational modification, protein turnover, chaperones	Thioredoxin-like 3-2 [Morus notabilis]	Morus notabilis Thioredoxin-like 3-2 partial mRNA
Bp03g1518	--	--	--	--	--	--	--	--	--	--	--	--	Morus notabilis hypothetical protein partial mRNA
Bp03g1969	[K]	Transcription	Biological Process: response to salt stress (GO:0009651);; Cellular Component: cytosolic ribosome (GO:0022626);;	K03626|4.53749e-117|pper:PRUPE_ppa011592mg|hypothetical protein; K03626 nascent polypeptide-associated complex subunit alpha (A)	[K]	Transcription	NAC domain	Nascent polypeptide-associated complex subunit alpha-like protein OS=Pinus taeda (Loblolly pine) PE=2 SV=1	Nascent polypeptide-associated complex subunit alpha-like protein {ECO:0000313|EMBL:EXC07786.1} OS=Morus notabilis PE=4 SV=1	K	Transcription	Nascent polypeptide-associated complex subunit alpha-like protein [Morus notabilis]	Morus notabilis Nascent polypeptide-associated complex subunit alpha-like protein partial mRNA
Bp0480004	[R]	General function prediction only	Molecular Function: iron ion binding (GO:0005506);; Cellular Component: peroxisome (GO:0005777);; Molecular Function: oxidoreductase activity, acting on single donors with incorporation of molecular oxygen, incorporation of two atoms of oxygen (GO:0016702);; Molecular Function: flavonol synthase activity (GO:0045431);; Molecular Function: iron-sulfur cluster binding (GO:0051536);; Biological Proc…	K06892|6.76334e-174|fve:101294560|1-aminocyclopropane-1-carboxylate oxidase-like; K06892 feruloyl-CoA ortho-hydroxylase [EC:1.14.11.-] (A)	[QR]	--	non-haem dioxygenase in morphine synthesis N-terminal	Flavonol synthase/flavanone 3-hydroxylase GN=FLS OS=Eustoma exaltatum subsp. russellianum (Bluebells) PE=2 SV=1	Putative uncharacterized protein {ECO:0000313|EMBL:ABK95132.1} OS=Populus trichocarpa (Western balsam poplar) PE=2 SV=1	Q	Secondary metabolites biosynthesis, transport and catabolism	PREDICTED: 1-aminocyclopropane-1-carboxylate oxidase-like [Fragaria vesca subsp. vesca]	Prunus persica hypothetical protein (PRUPE_ppa009079mg) mRNA, complete cds
Bp04g0317	[V]	Defense mechanisms	Biological Process: drug transmembrane transport (GO:0006855);; Molecular Function: drug transmembrane transporter activity (GO:0015238);; Molecular Function: antiporter activity (GO:0015297);; Cellular Component: membrane (GO:0016020);;	K03327|4.18061e-26|sly:101257226|protein TRANSPARENT TESTA 12-like; K03327 multidrug resistance protein, MATE family (A)	[R]	General function prediction only	--	Protein TRANSPARENT TESTA 12 GN=F17J16_80 OS=Arabidopsis thaliana (Mouse-ear cress) PE=2 SV=1	Protein TRANSPARENT TESTA 12 {ECO:0000313|EMBL:EXC30832.1} OS=Morus notabilis PE=4 SV=1	R	General function prediction only	Protein TRANSPARENT TESTA 12 [Morus notabilis]	Morus notabilis Protein TRANSPARENT TESTA 12 partial mRNA
Bp04g0460	--	--	--	--	--	--	--	--	Uncharacterized protein {ECO:0000313|EMBL:EXC20660.1} OS=Morus notabilis PE=4 SV=1	--	--	hypothetical protein L484_027219 [Morus notabilis]	Morus notabilis hypothetical protein partial mRNA
Bp04g0474	--	--	--	--	--	--	--	--	--	--	--	--	Myceliophthora thermophila ATCC 42464 chromosome 1, complete sequence
Bp04g0842	[S]	Function unknown	Molecular Function: methyltransferase activity (GO:0008168);; Biological Process: methylation (GO:0032259);;	K14568|9.84668e-137|fve:101305881|ribosomal RNA small subunit methyltransferase NEP1-like; K14568 rRNA small subunit pseudouridine methyltransferase Nep1 [EC:2.1.1.260] (A)	[J]	Translation, ribosomal structure and biogenesis	EMG1/NEP1 methyltransferase	--	Ribosomal RNA small subunit methyltransferase NEP1 {ECO:0000313|EMBL:EXC19626.1} OS=Morus notabilis PE=4 SV=1	J	Translation, ribosomal structure and biogenesis	PREDICTED: ribosomal RNA small subunit methyltransferase NEP1-like [Fragaria vesca subsp. vesca]	Morus notabilis Ribosomal RNA small subunit methyltransferase NEP1 partial mRNA
Bp04g1175	--	--	--	--	--	--	Leucine Rich Repeat	Polygalacturonase inhibitor (Precursor) GN=PGIP OS=Pyrus communis (Pear) PE=1 SV=1	Polygalacturonase inhibitor {ECO:0000313|EMBL:EXC30880.1} OS=Morus notabilis PE=4 SV=1	R	General function prediction only	Polygalacturonase inhibitor [Morus notabilis]	Morus notabilis Polygalacturonase inhibitor partial mRNA
Bp04g1222	--	--	--	--	--	--	Cotton fibre expressed protein	--	Uncharacterized protein {ECO:0000313|EMBL:EXB93639.1} OS=Morus notabilis PE=4 SV=1	S	Function unknown	hypothetical protein L484_018025 [Morus notabilis]	Morus notabilis hypothetical protein partial mRNA
Bp04g1240	--	--	--	--	--	--	--	Zinc finger protein 8 GN=ZFP8 OS=Arabidopsis thaliana (Mouse-ear cress) PE=2 SV=1	Zinc finger protein 6 {ECO:0000313|EMBL:EXB51313.1} OS=Morus notabilis PE=4 SV=1	R	General function prediction only	Zinc finger protein 6 [Morus notabilis]	Morus notabilis Zinc finger protein 6 partial mRNA
Bp04g1278	--	--	Biological Process: regulation of transcription, DNA-templated (GO:0006355);; Biological Process: protein targeting to mitochondrion (GO:0006626);; Biological Process: cell surface receptor signaling pathway (GO:0007166);; Biological Process: regulation of flower development (GO:0009909);; Molecular Function: transferase activity (GO:0016740);;	--	[BT]	--	Cupin-like domain	F-box protein At5g06550 GN=At5g06550 OS=Arabidopsis thaliana (Mouse-ear cress) PE=2 SV=1	F-box protein {ECO:0000313|EMBL:EXC26384.1} OS=Morus notabilis PE=4 SV=1	T	Signal transduction mechanisms	F-box protein [Morus notabilis]	Morus notabilis F-box protein partial mRNA
Bp04g1292	[O]	Posttranslational modification, protein turnover, chaperones	Biological Process: protein peptidyl-prolyl isomerization (GO:0000413);; Molecular Function: peptidyl-prolyl cis-trans isomerase activity (GO:0003755);; Cellular Component: cytosol (GO:0005829);; Biological Process: protein folding (GO:0006457);;	K12733|2.57015e-113|pper:PRUPE_ppa012551mg|hypothetical protein; K12733 peptidyl-prolyl cis-trans isomerase-like 1 [EC:5.2.1.8] (A)	[O]	Posttranslational modification, protein turnover, chaperones	Cyclophilin type peptidyl-prolyl cis-trans isomerase/CLD	Peptidyl-prolyl cis-trans isomerase CYP18-2 GN=CYP18-2 OS=Arabidopsis thaliana (Mouse-ear cress) PE=2 SV=1	Peptidyl-prolyl cis-trans isomerase {ECO:0000256|RuleBase:RU000493} OS=Prunus persica (Peach) PE=3 SV=1	O	Posttranslational modification, protein turnover, chaperones	Peptidyl-prolyl cis-trans isomerase-like 1 [Glycine soja]	Prunus persica hypothetical protein (PRUPE_ppa012551mg) mRNA, complete cds
Bp04g1413	[H]	Coenzyme transport and metabolism	Molecular Function: prenyltransferase activity (GO:0004659);;	K12501|1.80335e-104|pmum:103339596|homogentisate phytyltransferase 2, chloroplastic; K12501 homogentisate solanesyltransferase [EC:2.5.1.117] (A)	--	--	UbiA prenyltransferase family	Homogentisate solanesyltransferase, chloroplastic (Precursor) GN=MEC18 OS=Arabidopsis thaliana (Mouse-ear cress) PE=1 SV=1	Homogentisate phytyltransferase 2 {ECO:0000313|EMBL:EXC03825.1} OS=Morus notabilis PE=4 SV=1	S	Function unknown	Homogentisate phytyltransferase 2 [Morus notabilis]	Morus notabilis Homogentisate phytyltransferase 2 partial mRNA
Bp04g1592	--	--	Molecular Function: nucleic acid binding (GO:0003676);;	K12836|5.03816e-73|pda:103699064|splicing factor U2af small subunit B-like; K12836 splicing factor U2AF 35 kDa subunit (A)	[A]	RNA processing and modification	--	Splicing factor U2af small subunit B GN=MJB21.20 OS=Arabidopsis thaliana (Mouse-ear cress) PE=1 SV=1	Splicing factor U2af small subunit B {ECO:0000313|EMBL:EXB66236.1} OS=Morus notabilis PE=4 SV=1	A	RNA processing and modification	Splicing factor U2af small subunit B [Morus notabilis]	Morus notabilis Splicing factor U2af small subunit B partial mRNA
Bp04g1708	--	--	Biological Process: glycerol ether metabolic process (GO:0006662);; Molecular Function: electron carrier activity (GO:0009055);; Molecular Function: protein disulfide oxidoreductase activity (GO:0015035);; Biological Process: cell redox homeostasis (GO:0045454);;	K03671|1.72067e-40|rcu:RCOM_1354280|Thioredoxin, putative; K03671 thioredoxin 1 (A)	--	--	Thioredoxin	Thioredoxin-like 3-3 OS=Oryza sativa subsp. japonica (Rice) PE=2 SV=2	Thioredoxin-like 3-3 {ECO:0000313|EMBL:EXB75879.1} OS=Morus notabilis PE=4 SV=1	O	Posttranslational modification, protein turnover, chaperones	Thioredoxin-like 3-3 [Morus notabilis]	Morus notabilis Thioredoxin-like 3-3 partial mRNA
Bp04g1823	--	--	--	--	--	--	--	Interactor of constitutive active ROPs 3 GN=F15L12.15 OS=Arabidopsis thaliana (Mouse-ear cress) PE=1 SV=1	Uncharacterized protein {ECO:0000313|EMBL:EXC16273.1} OS=Morus notabilis PE=4 SV=1	S	Function unknown	hypothetical protein L484_024447 [Morus notabilis]	Morus notabilis hypothetical protein partial mRNA
Bp04g1870	--	--	--	K18732|1.03697e-61|pxb:103933979|protein MODIFIER OF SNC1 11-like; K18732 SAP domain-containing ribonucleoprotein (A)	--	--	--	Protein MODIFIER OF SNC1 11 GN=MOS11 OS=Arabidopsis thaliana (Mouse-ear cress) PE=1 SV=1	Uncharacterized protein {ECO:0000313|EMBL:EXB23428.1} OS=Morus notabilis PE=4 SV=1	S	Function unknown	hypothetical protein L484_005717 [Morus notabilis]	Morus notabilis hypothetical protein partial mRNA
Bp04g1879	[S]	Function unknown	--	--	[T]	Signal transduction mechanisms	NB-ARC domain	Putative disease resistance RPP13-like protein 1 GN=RPPL1 OS=Arabidopsis thaliana (Mouse-ear cress) PE=3 SV=1	Putative disease resistance RPP13-like protein 1 {ECO:0000313|EMBL:EXB81595.1} OS=Morus notabilis PE=4 SV=1	T	Signal transduction mechanisms	Putative disease resistance RPP13-like protein 1 [Morus notabilis]	Morus notabilis Putative disease resistance RPP13-like protein 1 partial mRNA
Bp0580009	--	--	--	K17479|5.71505e-101|pmum:103332819|uncharacterized protein At5g39865-like; K17479 glutaredoxin domain-containing cysteine-rich protein 1 (A)	[O]	Posttranslational modification, protein turnover, chaperones	Glutaredoxin	Uncharacterized protein At5g39865 GN=At5g39865 OS=Arabidopsis thaliana (Mouse-ear cress) PE=2 SV=1	Uncharacterized protein {ECO:0000313|EMBL:EXB29250.1} OS=Morus notabilis PE=4 SV=1	O	Posttranslational modification, protein turnover, chaperones	Uncharacterized protein L484_006924 [Morus notabilis]	Morus notabilis Uncharacterized protein partial mRNA
Bp05g0208	[E]	Amino acid transport and metabolism	Molecular Function: cysteine synthase activity (GO:0004124);; Biological Process: cysteine biosynthetic process from serine (GO:0006535);; Molecular Function: transferase activity (GO:0016740);; Molecular Function: pyridoxal phosphate binding (GO:0030170);; Biological Process: photoperiodism, flowering (GO:0048573);;	K01738|0|pxb:103965436|cysteine synthase 2; K01738 cysteine synthase A [EC:2.5.1.47] (A)	[E]	Amino acid transport and metabolism	Pyridoxal-phosphate dependent enzyme	Cysteine synthase GN=CYS1 OS=Triticum aestivum (Wheat) PE=2 SV=1	Cysteine synthase 2 {ECO:0000313|EMBL:EXB36071.1} OS=Morus notabilis PE=4 SV=1	E	Amino acid transport and metabolism	Cysteine synthase 2 [Morus notabilis]	Morus notabilis Cysteine synthase 2 partial mRNA
Bp05g0268	[Q]	Secondary metabolites biosynthesis, transport and catabolism	Molecular Function: oxidoreductase activity, acting on paired donors, with incorporation or reduction of molecular oxygen, NAD(P)H as one donor, and incorporation of one atom of oxygen (GO:0016709);; Molecular Function: metal ion binding (GO:0046872);;	--	[Q]	Secondary metabolites biosynthesis, transport and catabolism	Cytochrome P450	Cytochrome P450 71D10 GN=CYP71D10 OS=Glycine max (Soybean) PE=2 SV=1	Cytochrome P450 71D10, putative {ECO:0000313|EMBL:EOY04049.1} OS=Theobroma cacao (Cacao) PE=3 SV=1	Q	Secondary metabolites biosynthesis, transport and catabolism	Cytochrome P450 71D10, putative [Theobroma cacao]	PREDICTED: Vitis vinifera premnaspirodiene oxygenase-like (LOC100263449), mRNA
Bp05g0353	[RTKL]	--	Molecular Function: catalytic activity (GO:0003824);;	K08852|9.7383e-58|pper:PRUPE_ppa001128mg|hypothetical protein; K08852 serine/threonine-protein kinase/endoribonuclease IRE1 [EC:2.7.11.1 3.1.26.-] (A)	[T]	Signal transduction mechanisms	Protein kinase domain	Endoribonuclease (Precursor) GN=MJB20.8 OS=Arabidopsis thaliana (Mouse-ear cress) PE=1 SV=1	mRNA, clone: RTFL01-12-G23 {ECO:0000313|EMBL:BAJ34050.1} OS=Thellungiella halophila (Salt cress) PE=2 SV=1	T	Signal transduction mechanisms	unnamed protein product [Thellungiella halophila]	PREDICTED: Prunus mume serine/threonine-protein kinase/endoribonuclease IRE1a (LOC103340457), mRNA
Bp05g0471	--	--	--	--	[M]	Cell wall/membrane/envelope biogenesis	Lipocalin-like domain	--	Apolipoprotein D {ECO:0000313|EMBL:EXB50266.1} OS=Morus notabilis PE=4 SV=1	M	Cell wall/membrane/envelope biogenesis	Apolipoprotein D [Morus notabilis]	Morus notabilis Apolipoprotein D partial mRNA
Bp05g0520	[S]	Function unknown	Cellular Component: membrane (GO:0016020);;	--	[S]	Function unknown	Transmembrane proteins 14C	UPF0136 membrane protein At2g26240 GN=At2g26240 OS=Arabidopsis thaliana (Mouse-ear cress) PE=3 SV=1	Transmembrane proteins 14C {ECO:0000313|EMBL:EOY12428.1} OS=Theobroma cacao (Cacao) PE=4 SV=1	S	Function unknown	Transmembrane proteins 14C [Theobroma cacao]	Morus notabilis UPF0136 membrane protein partial mRNA
Bp05g0535	[J]	Translation, ribosomal structure and biogenesis	Molecular Function: deaminase activity (GO:0019239);;	--	[J]	Translation, ribosomal structure and biogenesis	Endoribonuclease L-PSP	Reactive Intermediate Deaminase A, chloroplastic {ECO:0000303|PubMed:25070638} (Precursor) OS=Arabidopsis thaliana (Mouse-ear cress) PE=1 SV=1	Uncharacterized protein {ECO:0000313|EMBL:EXB50309.1} OS=Morus notabilis PE=4 SV=1	J	Translation, ribosomal structure and biogenesis	hypothetical protein L484_017847 [Morus notabilis]	Morus notabilis hypothetical protein partial mRNA
Bp05g0909	--	--	--	--	--	--	Plastocyanin-like domain	Cucumber peeling cupredoxin OS=Cucumis sativus (Cucumber) PE=1 SV=3	Uncharacterized protein {ECO:0000313|EMBL:KGN45268.1} OS=Cucumis sativus (Cucumber) PE=4 SV=1	R	General function prediction only	PREDICTED: cucumber peeling cupredoxin-like [Cucumis melo]	PREDICTED: Pyrus x bretschneideri cucumber peeling cupredoxin-like (LOC103955277), mRNA
Bp05g1038	--	--	Cellular Component: endoplasmic reticulum (GO:0005783);; Biological Process: protein folding (GO:0006457);; Biological Process: response to heat (GO:0009408);; Biological Process: response to high light intensity (GO:0009644);; Biological Process: response to salt stress (GO:0009651);; Biological Process: cellulose biosynthetic process (GO:0030244);; Biological Process: ER-associated ubiquitin-de…	K10088|1.92556e-165|tcc:TCM_038204|OS-9; K10088 protein OS-9 (A)	[R]	General function prediction only	Glucosidase II beta subunit-like protein	Protein OS-9 homolog {ECO:0000305} (Precursor) OS=Arabidopsis thaliana (Mouse-ear cress) PE=1 SV=1	Uncharacterized protein {ECO:0000313|EMBL:EXC26515.1} OS=Morus notabilis PE=4 SV=1	O	Posttranslational modification, protein turnover, chaperones	hypothetical protein L484_005446 [Morus notabilis]	PREDICTED: Malus x domestica protein OS-9-like (LOC103401648), mRNA
Bp05g1466	[R]	General function prediction only	Molecular Function: GTP binding (GO:0005525);; Cellular Component: Golgi stack (GO:0005795);; Cellular Component: plasma membrane (GO:0005886);; Biological Process: intracellular protein transport (GO:0006886);; Biological Process: small GTPase mediated signal transduction (GO:0007264);; Biological Process: cellulose biosynthetic process (GO:0030244);; Biological Process: response to cadmium ion …	K07942|1.45394e-128|sly:101266344|ADP-ribosylation factor 1; K07942 ADP-ribosylation factor-like protein 1 (A)	[U]	Intracellular trafficking, secretion, and vesicular transport	ADP-ribosylation factor family	ADP-ribosylation factor 1 GN=ARF1 OS=Brassica rapa subsp. pekinensis (Chinese cabbage) PE=2 SV=3	Uncharacterized protein {ECO:0000313|EMBL:KCW81046.1} OS=Eucalyptus grandis (Flooded gum) PE=3 SV=1	U	Intracellular trafficking, secretion, and vesicular transport	PREDICTED: ADP-ribosylation factor 1 [Eucalyptus grandis]	Morus notabilis ADP-ribosylation factor 1 partial mRNA
Bp05g1607	[P]	Inorganic ion transport and metabolism	Molecular Function: inorganic phosphate transmembrane transporter activity (GO:0005315);; Molecular Function: ATP binding (GO:0005524);; Cellular Component: vacuolar membrane (GO:0005774);; Biological Process: obsolete ATP catabolic process (GO:0006200);; Molecular Function: phosphate ion transmembrane-transporting ATPase activity (GO:0015415);; Biological Process: phosphate ion transmembrane tra…	--	[Q]	Secondary metabolites biosynthesis, transport and catabolism	ABC transporter	ABC transporter I family member 17 GN=T23K23.21 OS=Arabidopsis thaliana (Mouse-ear cress) PE=2 SV=1	ABC transporter I family member 17 {ECO:0000313|EMBL:EXC27889.1} OS=Morus notabilis PE=3 SV=1	Q	Secondary metabolites biosynthesis, transport and catabolism	ABC transporter I family member 17 [Morus notabilis]	Morus notabilis ABC transporter I family member 17 partial mRNA
Bp05g1647	[FJ]	--	Biological Process: metabolic process (GO:0008152);; Molecular Function: zinc ion binding (GO:0008270);; Molecular Function: hydrolase activity (GO:0016787);;	K15441|2.1285e-102|gmx:100306437|uncharacterized LOC100306437; K15441 tRNA-specific adenosine deaminase 2 [EC:3.5.4.-] (A)	[F]	Nucleotide transport and metabolism	Cytidine and deoxycytidylate deaminase zinc-binding region	tRNA(adenine(34)) deaminase, chloroplastic (Precursor) GN=TADA OS=Arabidopsis thaliana (Mouse-ear cress) PE=1 SV=1	tRNA-specific adenosine deaminase 2 {ECO:0000313|EMBL:EXC31213.1} OS=Morus notabilis PE=4 SV=1	F	Nucleotide transport and metabolism	tRNA-specific adenosine deaminase 2 [Morus notabilis]	Morus notabilis tRNA-specific adenosine deaminase 2 partial mRNA
Bp05g1652	--	--	Cellular Component: mitochondrial proton-transporting ATP synthase complex (GO:0005753);; Biological Process: glycolytic process (GO:0006096);; Biological Process: ubiquitin-dependent protein catabolic process (GO:0006511);; Biological Process: aerobic respiration (GO:0009060);; Cellular Component: plastid (GO:0009536);; Biological Process: photorespiration (GO:0009853);; Biological Process: resp…	--	--	--	Mitochondrial F1F0-ATP synthase, subunit f	--	Uncharacterized protein {ECO:0000313|EMBL:EXB31006.1} OS=Morus notabilis PE=4 SV=1	S	Function unknown	PREDICTED: uncharacterized protein LOC103323653 [Prunus mume]	Morus notabilis hypothetical protein partial mRNA
Bp05g1723	--	--	Molecular Function: calcium ion binding (GO:0005509);; Cellular Component: cytosol (GO:0005829);;	--	--	--	EF-hand domain pair	--	Uncharacterized protein {ECO:0000313|EMBL:EXB75452.1} OS=Morus notabilis PE=4 SV=1	T	Signal transduction mechanisms	hypothetical protein L484_002674 [Morus notabilis]	Morus notabilis hypothetical protein partial mRNA
Bp05g1772	--	--	Biological Process: cell redox homeostasis (GO:0045454);;	--	[S]	Function unknown	Eukaryotic protein of unknown function (DUF953)	Thioredoxin-like protein Clot GN=At5g42850 OS=Arabidopsis thaliana (Mouse-ear cress) PE=2 SV=1	Uncharacterized protein {ECO:0000313|EMBL:EXB59939.1} OS=Morus notabilis PE=4 SV=1	S	Function unknown	hypothetical protein L484_013059 [Morus notabilis]	Morus notabilis hypothetical protein partial mRNA
Bp05g1791	--	--	Cellular Component: proteasome complex (GO:0000502);;	K10881|5.83416e-19|fve:101298514|probable 26S proteasome complex subunit sem1-1-like; K10881 26 proteasome complex subunit DSS1 (A)	[S]	Function unknown	DSS1/SEM1 family	Probable 26S proteasome complex subunit sem1-2 GN=At5g45010 OS=Arabidopsis thaliana (Mouse-ear cress) PE=1 SV=1	Uncharacterized protein {ECO:0000313|EMBL:EXB93792.1} OS=Morus notabilis PE=4 SV=1	O	Posttranslational modification, protein turnover, chaperones	hypothetical protein L484_010934 [Morus notabilis]	Morus notabilis hypothetical protein partial mRNA
Bp05g1831	[K]	Transcription	Biological Process: mRNA splicing, via spliceosome (GO:0000398);; Molecular Function: nucleic acid binding (GO:0003676);; Cellular Component: spliceosomal complex (GO:0005681);;	K11097|3.25659e-46|tcc:TCM_027096|Small nuclear ribonucleoprotein family protein; K11097 small nuclear ribonucleoprotein E (A)	[A]	RNA processing and modification	LSM domain	Sm-like protein LSM5 {ECO:0000305} OS=Arabidopsis thaliana (Mouse-ear cress) PE=1 SV=1	Putative uncharacterized protein {ECO:0000313|EMBL:EEE68051.1} OS=Oryza sativa subsp. japonica (Rice) PE=4 SV=1	K	Transcription	hypothetical protein OsI_27814 [Oryza sativa Indica Group]	Prunus persica hypothetical protein (PRUPE_ppa014077mg) mRNA, complete cds
Bp05g1844	--	--	--	--	--	--	--	--	Uncharacterized protein {ECO:0000313|EMBL:EXB55429.1} OS=Morus notabilis PE=4 SV=1	S	Function unknown	hypothetical protein L484_005562 [Morus notabilis]	Morus notabilis hypothetical protein partial mRNA
Bp0630011	--	--	--	--	--	--	--	--	Uncharacterized protein {ECO:0000313|EMBL:EXC26235.1} OS=Morus notabilis PE=4 SV=1	S	Function unknown	PREDICTED: uncharacterized protein LOC104587595 [Nelumbo nucifera]	Morus notabilis hypothetical protein partial mRNA
Bp0680012	[IQR]	--	Molecular Function: 3-oxoacyl-[acyl-carrier-protein] reductase (NADPH) activity (GO:0004316);; Molecular Function: copper ion binding (GO:0005507);; Biological Process: fatty acid biosynthetic process (GO:0006633);; Cellular Component: chloroplast stroma (GO:0009570);; Cellular Component: chloroplast envelope (GO:0009941);; Molecular Function: NAD binding (GO:0051287);; Biological Process: oxidat…	K00059|0|mdm:103455027|3-oxoacyl-[acyl-carrier-protein] reductase 4-like; K00059 3-oxoacyl-[acyl-carrier protein] reductase [EC:1.1.1.100] (A)	[I]	Lipid transport and metabolism	short chain dehydrogenase	3-oxoacyl-[acyl-carrier-protein] reductase, chloroplastic (Precursor) GN=CLKR27 OS=Cuphea lanceolata (Cigar flower) PE=2 SV=1	3-oxoacyl-[acyl-carrier-protein] reductase {ECO:0000313|EMBL:EXC04016.1} OS=Morus notabilis PE=3 SV=1	Q	Secondary metabolites biosynthesis, transport and catabolism	3-oxoacyl-[acyl-carrier-protein] reductase [Morus notabilis]	Morus notabilis 3-oxoacyl-[acyl-carrier-protein] reductase partial mRNA
Bp06g0011	[R]	General function prediction only	Molecular Function: nucleotide binding (GO:0000166);; Cellular Component: cytosol (GO:0005829);; Biological Process: fatty acid beta-oxidation (GO:0006635);; Molecular Function: zinc ion binding (GO:0008270);; Biological Process: systemic acquired resistance (GO:0009627);; Molecular Function: oxidoreductase activity, acting on the CH-OH group of donors, NAD or NADP as acceptor (GO:0016616);; Biol…	--	[Q]	Secondary metabolites biosynthesis, transport and catabolism	Alcohol dehydrogenase GroES-like domain	Probable cinnamyl alcohol dehydrogenase 1 GN=F28P22.13 OS=Arabidopsis thaliana (Mouse-ear cress) PE=2 SV=1	Cinnamyl alcohol dehydrogenase {ECO:0000313|EMBL:AHG52039.1} OS=Boehmeria nivea (Chinese grass) PE=2 SV=1	Q	Secondary metabolites biosynthesis, transport and catabolism	cinnamyl alcohol dehydrogenase [Boehmeria nivea]	Morus notabilis putative cinnamyl alcohol dehydrogenase 1 partial mRNA
Bp06g0085	[O]	Posttranslational modification, protein turnover, chaperones	Biological Process: metabolic process (GO:0008152);; Biological Process: response to abscisic acid (GO:0009737);; Molecular Function: amino acid binding (GO:0016597);;	--	--	--	ACT domain	ACT domain-containing protein ACR8 {ECO:0000305} OS=Arabidopsis thaliana (Mouse-ear cress) PE=2 SV=1	[Protein-PII] uridylyltransferase {ECO:0000313|EMBL:EXC17841.1} OS=Morus notabilis PE=4 SV=1	R	General function prediction only	[Protein-PII] uridylyltransferase [Morus notabilis]	Morus notabilis [Protein-PII] uridylyltransferase partial mRNA
Bp06g0092	[Z]	Cytoskeleton	Molecular Function: microtubule motor activity (GO:0003777);; Molecular Function: ATP binding (GO:0005524);; Cellular Component: kinesin complex (GO:0005871);; Cellular Component: microtubule (GO:0005874);; Biological Process: microtubule-based movement (GO:0007018);; Molecular Function: microtubule binding (GO:0008017);;	--	[Z]	Cytoskeleton	Kinesin motor domain	Armadillo repeat-containing kinesin-like protein 3 GN=F5O11.15 OS=Arabidopsis thaliana (Mouse-ear cress) PE=1 SV=1	Kinesin-like protein {ECO:0000256|RuleBase:RU000394} OS=Morus notabilis PE=3 SV=1	Z	Cytoskeleton	Armadillo repeat-containing kinesin-like protein 3 [Morus notabilis]	Morus notabilis Armadillo repeat-containing kinesin-like protein 3 partial mRNA
Bp06g0238	[L]	Replication, recombination and repair	Molecular Function: nucleic acid binding (GO:0003676);; Cellular Component: cytoplasm (GO:0005737);; Biological Process: DNA repair (GO:0006281);; Biological Process: DNA recombination (GO:0006310);; Molecular Function: hydrolase activity, acting on ester bonds (GO:0016788);;	K07447|1.70241e-85|pper:PRUPE_ppa012236mg|hypothetical protein; K07447 putative holliday junction resolvase [EC:3.1.-.-] (A)	--	--	Uncharacterised protein family (UPF0081)	--	Uncharacterized protein {ECO:0000313|EMBL:EMJ10871.1} OS=Prunus persica (Peach) PE=3 SV=1	S	Function unknown	hypothetical protein PRUPE_ppa012236mg [Prunus persica]	Prunus persica hypothetical protein (PRUPE_ppa012236mg) mRNA, complete cds
Bp06g0268	[IQR]	--	Molecular Function: protochlorophyllide reductase activity (GO:0016630);; Biological Process: oxidation-reduction process (GO:0055114);;	--	[Q]	Secondary metabolites biosynthesis, transport and catabolism	short chain dehydrogenase	Short-chain dehydrogenase TIC 32, chloroplastic GN=TIC32 OS=Pisum sativum (Garden pea) PE=1 SV=1	Uncharacterized protein {ECO:0000313|EMBL:AFK34836.1} OS=Lotus japonicus (Lotus corniculatus var. japonicus) PE=2 SV=1	Q	Secondary metabolites biosynthesis, transport and catabolism	unknown [Lotus japonicus]	Morus notabilis Short-chain dehydrogenase TIC 32 partial mRNA
Bp06g0288	--	--	Molecular Function: metal ion binding (GO:0046872);;	--	[O]	Posttranslational modification, protein turnover, chaperones	Ring finger domain	RING-H2 zinc finger protein RHA1a GN=RHA1A OS=Arabidopsis thaliana (Mouse-ear cress) PE=2 SV=1	RING-H2 zinc finger protein RHA1a {ECO:0000313|EMBL:EXB37315.1} OS=Morus notabilis PE=4 SV=1	O	Posttranslational modification, protein turnover, chaperones	RING-H2 zinc finger protein RHA1a [Morus notabilis]	Morus notabilis RING-H2 zinc finger protein RHA1a partial mRNA
Bp06g0312	[I]	Lipid transport and metabolism	Cellular Component: mitochondrion (GO:0005739);; Molecular Function: 2-C-methyl-D-erythritol 2,4-cyclodiphosphate synthase activity (GO:0008685);; Cellular Component: chloroplast stroma (GO:0009570);; Biological Process: chlorophyll biosynthetic process (GO:0015995);; Biological Process: carotenoid biosynthetic process (GO:0016117);;	K01770|3.72512e-118|pper:PRUPE_ppa010644mg|hypothetical protein; K01770 2-C-methyl-D-erythritol 2,4-cyclodiphosphate synthase [EC:4.6.1.12] (A)	--	--	YgbB family	2-C-methyl-D-erythritol 2,4-cyclodiphosphate synthase, chloroplastic (Precursor) GN=ISPF OS=Catharanthus roseus (Madagascar periwinkle) PE=2 SV=1	2-C-methyl-D-erythritol 2,4-cyclodiphosphate synthase {ECO:0000256|RuleBase:RU004395} OS=Morus notabilis PE=3 SV=1	H	Coenzyme transport and metabolism	2-C-methyl-D-erythritol 2,4-cyclodiphosphate synthase [Morus notabilis]	Morus notabilis 2-C-methyl-D-erythritol 2,4-cyclodiphosphate synthase partial mRNA
Bp06g0522	--	--	--	--	[R]	General function prediction only	Yippee zinc-binding/DNA-binding /Mis18, centromere assembly	Protein yippee-like At4g27745 GN=At4g27745 OS=Arabidopsis thaliana (Mouse-ear cress) PE=3 SV=2	Protein yippee-like {ECO:0000256|RuleBase:RU110713} OS=Jatropha curcas (Barbados nut) PE=3 SV=1	R	General function prediction only	PREDICTED: protein yippee-like At4g27745 [Malus domestica]	Morus notabilis hypothetical protein partial mRNA
Bp06g0637	--	--	--	--	--	--	--	--	--	U	Intracellular trafficking, secretion, and vesicular transport	--	Morus notabilis hypothetical protein partial mRNA
Bp06g0654	--	--	--	--	--	--	--	--	Uncharacterized protein {ECO:0000313|EMBL:EXC35646.1} OS=Morus notabilis PE=4 SV=1	S	Function unknown	hypothetical protein L484_001630 [Morus notabilis]	Morus notabilis hypothetical protein partial mRNA
Bp06g0725	--	--	--	K13106|0|tcc:TCM_026519|Uncharacterized protein isoform 1; K13106 pre-mRNA-splicing factor CWC26 (A)	[S]	Function unknown	Pre-mRNA-splicing factor of RES complex	--	Uncharacterized protein {ECO:0000313|EMBL:EXC26723.1} OS=Morus notabilis PE=4 SV=1	S	Function unknown	hypothetical protein L484_023337 [Morus notabilis]	Morus notabilis hypothetical protein partial mRNA
Bp06g0728	--	--	--	--	[O]	Posttranslational modification, protein turnover, chaperones	Myb-like DNA-binding domain	Transcription factor DIVARICATA GN=DIVARICATA OS=Antirrhinum majus (Garden snapdragon) PE=2 SV=1	DnaJ homolog subfamily C member 2 {ECO:0000313|EMBL:EXC26720.1} OS=Morus notabilis PE=4 SV=1	O	Posttranslational modification, protein turnover, chaperones	DnaJ homolog subfamily C member 2 [Morus notabilis]	Morus notabilis DnaJ homolog subfamily C member 2 partial mRNA
Bp06g0846	--	--	Cellular Component: plasma membrane (GO:0005886);; Biological Process: aging (GO:0007568);; Biological Process: regulation of cell size (GO:0008361);; Cellular Component: plasmodesma (GO:0009506);; Biological Process: determination of bilateral symmetry (GO:0009855);; Biological Process: auxin polar transport (GO:0009926);; Biological Process: polarity specification of adaxial/abaxial axis (GO:00…	--	--	--	Tetraspanin family	Protein TORNADO 2 GN=MZA15.11 OS=Arabidopsis thaliana (Mouse-ear cress) PE=1 SV=1	Uncharacterized protein {ECO:0000313|EMBL:KCW71781.1} OS=Eucalyptus grandis (Flooded gum) PE=4 SV=1	R	General function prediction only	PREDICTED: protein TORNADO 2-like [Fragaria vesca subsp. vesca]	Morus notabilis hypothetical protein partial mRNA
Bp06g0932	--	--	--	--	--	--	Domain of unknown function (DUF1985)	--	Uncharacterized protein {ECO:0000313|EMBL:EXB77629.1} OS=Morus notabilis PE=4 SV=1	--	--	hypothetical protein L484_018145 [Morus notabilis]	Morus notabilis hypothetical protein partial mRNA
Bp06g1182	--	--	Biological Process: transport (GO:0006810);;	--	--	--	Protease inhibitor/seed storage/LTP family	Non-specific lipid-transfer protein 3 (Precursor) OS=Prunus dulcis (Almond) PE=2 SV=1	Non-specific lipid-transfer protein {ECO:0000256|RuleBase:RU000628} OS=Theobroma cacao (Cacao) PE=3 SV=1	T	Signal transduction mechanisms	PREDICTED: non-specific lipid-transfer protein 3-like [Fragaria vesca subsp. vesca]	PREDICTED: Eucalyptus grandis non-specific lipid-transfer protein 1-like (LOC104432525), mRNA
Bp06g1367	[I]	Lipid transport and metabolism	Molecular Function: acyl-CoA dehydrogenase activity (GO:0003995);; Molecular Function: acyl-CoA oxidase activity (GO:0003997);; Cellular Component: peroxisome (GO:0005777);; Biological Process: protein targeting to vacuole (GO:0006623);; Biological Process: fatty acid beta-oxidation (GO:0006635);; Biological Process: Golgi organization (GO:0007030);; Biological Process: vacuole organization (GO:0…	K00232|0|pper:PRUPE_ppa005916mg|hypothetical protein; K00232 acyl-CoA oxidase [EC:1.3.3.6] (A)	[E]	Amino acid transport and metabolism	Acyl-CoA dehydrogenase, C-terminal domain	Acyl-coenzyme A oxidase 4, peroxisomal GN=ACX4 OS=Arabidopsis thaliana (Mouse-ear cress) PE=1 SV=1	Acyl-coenzyme A oxidase 4 {ECO:0000313|EMBL:EXB99423.1} OS=Morus notabilis PE=3 SV=1	I	Lipid transport and metabolism	Acyl-coenzyme A oxidase 4 [Morus notabilis]	Morus notabilis Acyl-coenzyme A oxidase 4 partial mRNA
Bp06g1392	[O]	Posttranslational modification, protein turnover, chaperones	Biological Process: protein folding (GO:0006457);; Molecular Function: unfolded protein binding (GO:0051082);;	K09510|0|cam:101506887|dnaJ homolog subfamily B member 1-like; K09510 DnaJ homolog subfamily B member 4 (A)	[O]	Posttranslational modification, protein turnover, chaperones	DnaJ domain	DnaJ protein ERDJ3B (Precursor) GN=F26K9.30 OS=Arabidopsis thaliana (Mouse-ear cress) PE=1 SV=1	DnaJ homolog subfamily B member 13 {ECO:0000313|EMBL:EXB59012.1} OS=Morus notabilis PE=4 SV=1	O	Posttranslational modification, protein turnover, chaperones	PREDICTED: dnaJ homolog subfamily B member 13-like [Nelumbo nucifera]	Morus notabilis DnaJ homolog subfamily B member 13 partial mRNA
Bp06g1463	--	--	Biological Process: polysaccharide biosynthetic process (GO:0000271);; Biological Process: establishment of planar polarity (GO:0001736);; Biological Process: amino acid transmembrane transport (GO:0003333);; Cellular Component: endosome (GO:0005768);; Cellular Component: Golgi apparatus (GO:0005794);; Cellular Component: plasma membrane (GO:0005886);; Biological Process: syncytium formation (GO:…	K13946|0|cmo:103486311|auxin transporter-like protein 2; K13946 auxin influx carrier (AUX1 LAX family) (A)	[E]	Amino acid transport and metabolism	Transmembrane amino acid transporter protein	Auxin transporter-like protein 2 GN=LAX2 OS=Medicago truncatula (Barrel medic) PE=2 SV=1	Uncharacterized protein {ECO:0000313|EMBL:EXC23681.1} OS=Morus notabilis PE=4 SV=1	E	Amino acid transport and metabolism	hypothetical protein L484_015591 [Morus notabilis]	Morus notabilis hypothetical protein partial mRNA
Bp06g2018	--	--	--	--	[I]	Lipid transport and metabolism	Oxysterol-binding protein	Oxysterol-binding protein-related protein 3A GN=T7H20.150 OS=Arabidopsis thaliana (Mouse-ear cress) PE=1 SV=1	Oxysterol-binding family protein {ECO:0000313|EMBL:EOY07505.1} OS=Theobroma cacao (Cacao) PE=3 SV=1	I	Lipid transport and metabolism	Oxysterol-binding family protein [Theobroma cacao]	Prunus persica hypothetical protein (PRUPE_ppa005524mg) mRNA, complete cds
Bp0710005	[MG]	--	Molecular Function: nucleotide binding (GO:0000166);; Cellular Component: cytosol (GO:0005829);; Biological Process: lignin biosynthetic process (GO:0009809);; Molecular Function: cinnamoyl-CoA reductase activity (GO:0016621);; Biological Process: glucosinolate biosynthetic process (GO:0019761);; Molecular Function: dihydrokaempferol 4-reductase activity (GO:0045552);; Molecular Function: coenzym…	--	[V]	Defense mechanisms	NAD dependent epimerase/dehydratase family	Cinnamoyl-CoA reductase 1 GN=T24D18.5 OS=Arabidopsis thaliana (Mouse-ear cress) PE=1 SV=1	NAD(P)-binding Rossmann-fold superfamily protein {ECO:0000313|EMBL:EOY34586.1} OS=Theobroma cacao (Cacao) PE=4 SV=1	Q	Secondary metabolites biosynthesis, transport and catabolism	Dihydroflavonol-4-reductase [Gossypium arboreum]	Morus notabilis Bifunctional dihydroflavonol 4-reductase/flavanone 4-reductase partial mRNA
Bp0710007	--	--	--	--	--	--	--	--	Uncharacterized protein {ECO:0000313|EMBL:ACN36400.1} OS=Zea mays (Maize) PE=2 SV=1	--	--	uncharacterized protein LOC100384212 [Zea mays]	Prunus persica hypothetical protein (PRUPE_ppa010072mg) mRNA, complete cds
Bp07g0135	--	--	Molecular Function: heat shock protein binding (GO:0031072);; Molecular Function: unfolded protein binding (GO:0051082);;	--	--	--	--	--	Uncharacterized protein {ECO:0000313|EMBL:KCW86918.1} OS=Eucalyptus grandis (Flooded gum) PE=4 SV=1	R	General function prediction only	PREDICTED: uncharacterized protein LOC104433676 [Eucalyptus grandis]	Morus notabilis hypothetical protein partial mRNA
Bp07g0300	--	--	Molecular Function: structural constituent of ribosome (GO:0003735);; Cellular Component: ribosome (GO:0005840);; Biological Process: translation (GO:0006412);;	--	--	--	Ribosomal protein S21	--	Uncharacterized protein {ECO:0000313|EMBL:EXB82507.1} OS=Morus notabilis PE=4 SV=1	S	Function unknown	hypothetical protein L484_027683 [Morus notabilis]	Morus notabilis hypothetical protein partial mRNA
Bp07g0340	--	--	Biological Process: cellular process (GO:0009987);; Biological Process: single-organism process (GO:0044699);;	--	--	--	--	--	Uncharacterized protein {ECO:0000313|EMBL:EXB82542.1} OS=Morus notabilis PE=4 SV=1	S	Function unknown	hypothetical protein L484_027719 [Morus notabilis]	Morus notabilis hypothetical protein partial mRNA
Bp07g0366	--	--	--	--	--	--	--	--	Uncharacterized protein {ECO:0000313|EMBL:EXB82567.1} OS=Morus notabilis PE=4 SV=1	S	Function unknown	hypothetical protein L484_027744 [Morus notabilis]	Morus notabilis hypothetical protein partial mRNA
Bp07g0369	[O]	Posttranslational modification, protein turnover, chaperones	Molecular Function: structural constituent of ribosome (GO:0003735);; Cellular Component: nucleus (GO:0005634);; Biological Process: translation (GO:0006412);; Cellular Component: cytosolic small ribosomal subunit (GO:0022627);; Molecular Function: metal ion binding (GO:0046872);;	K02977|1.44665e-82|cit:102610115|ubiquitin-40S ribosomal protein S27a-like; K02977 small subunit ribosomal protein S27Ae (A)	[J]	Translation, ribosomal structure and biogenesis	Ribosomal protein S27a	40S ribosomal protein S27a (Precursor) GN=UBI3 OS=Solanum tuberosum (Potato) PE=2 SV=2	Uncharacterized protein {ECO:0000313|EMBL:ESR37728.1} OS=Citrus clementina PE=4 SV=1	O	Posttranslational modification, protein turnover, chaperones	PREDICTED: ubiquitin-40S ribosomal protein S27a-like [Citrus sinensis]	PREDICTED: Eucalyptus grandis ubiquitin-40S ribosomal protein S27a (LOC104433524), mRNA
Bp07g0375	--	--	Cellular Component: mitochondrial respiratory chain complex III (GO:0005750);; Molecular Function: ubiquinol-cytochrome-c reductase activity (GO:0008121);;	--	--	--	Protein of unknown function (DUF2741)	Cytochrome b-c1 complex subunit 8 OS=Solanum tuberosum (Potato) PE=1 SV=2	Cytochrome b-c1 complex subunit 8 {ECO:0000313|EMBL:EOY20209.1} OS=Theobroma cacao (Cacao) PE=4 SV=1	R	General function prediction only	PREDICTED: cytochrome b-c1 complex subunit 8 [Nelumbo nucifera]	Morus notabilis hypothetical protein partial mRNA
Bp07g0418	--	--	--	--	--	--	--	--	Uncharacterized protein {ECO:0000313|EMBL:EXB82604.1} OS=Morus notabilis PE=4 SV=1	S	Function unknown	hypothetical protein L484_027782 [Morus notabilis]	Morus notabilis hypothetical protein partial mRNA
Bp07g0442	--	--	--	--	--	--	NHL repeat	--	Uncharacterized protein {ECO:0000313|EMBL:EXB82627.1} OS=Morus notabilis PE=4 SV=1	R	General function prediction only	hypothetical protein L484_027806 [Morus notabilis]	Morus notabilis hypothetical protein partial mRNA
Bp07g0458	--	--	--	--	[S]	Function unknown	Anticodon-binding domain	--	Uncharacterized protein {ECO:0000313|EMBL:EXB82642.1} OS=Morus notabilis PE=4 SV=1	S	Function unknown	hypothetical protein L484_027823 [Morus notabilis]	Morus notabilis hypothetical protein partial mRNA
Bp07g0531	--	--	Cellular Component: nucleus (GO:0005634);; Molecular Function: organic cyclic compound binding (GO:0097159);; Molecular Function: heterocyclic compound binding (GO:1901363);;	--	[K]	Transcription	RNA recognition motif. (a.k.a. RRM, RBD, or RNP domain)	Uncharacterized protein At1g27050 GN=At1g27050 OS=Arabidopsis thaliana (Mouse-ear cress) PE=2 SV=1	Homeobox-leucine zipper protein ATHB-54 {ECO:0000313|EMBL:EOY00202.1} OS=Theobroma cacao (Cacao) PE=4 SV=1	R	General function prediction only	PREDICTED: uncharacterized protein At1g27050-like [Citrus sinensis]	Morus notabilis Uncharacterized protein partial mRNA
Bp07g0603	--	--	--	--	--	--	ZF-HD protein dimerisation region	Zinc-finger homeodomain protein 11 GN=F24J1.29 OS=Arabidopsis thaliana (Mouse-ear cress) PE=1 SV=1	Uncharacterized protein {ECO:0000313|EMBL:EXB20251.1} OS=Morus notabilis PE=4 SV=1	R	General function prediction only	hypothetical protein L484_001444 [Morus notabilis]	Morus notabilis hypothetical protein partial mRNA
Bp07g0605	[A]	RNA processing and modification	Molecular Function: zinc ion binding (GO:0008270);;	--	[A]	RNA processing and modification	Protein of unknown function (DUF3675)	Probable E3 ubiquitin ligase SUD1 GN=F28A23.140 OS=Arabidopsis thaliana (Mouse-ear cress) PE=1 SV=1	E3 ubiquitin-protein ligase MARCH3 {ECO:0000313|EMBL:EXB69690.1} OS=Morus notabilis PE=4 SV=1	A	RNA processing and modification	E3 ubiquitin-protein ligase MARCH3 [Morus notabilis]	Morus notabilis E3 ubiquitin-protein ligase MARCH3 partial mRNA
Bp07g0617	[J]	Translation, ribosomal structure and biogenesis	--	K01166|1.27956e-67|tcc:TCM_011700|Ribonuclease 1; K01166 ribonuclease T2 [EC:3.1.27.1] (A)	[A]	RNA processing and modification	Ribonuclease T2 family	Ribonuclease 1 (Precursor) GN=RNS1 OS=Arabidopsis thaliana (Mouse-ear cress) PE=1 SV=1	Extracellular ribonuclease LE {ECO:0000313|EMBL:EXB69695.1} OS=Morus notabilis PE=3 SV=1	A	RNA processing and modification	Extracellular ribonuclease LE [Morus notabilis]	Morus notabilis Ribonuclease 1 partial mRNA
Bp07g0968	--	--	Biological Process: response to stimulus (GO:0050896);;	--	--	--	Pathogenesis-related protein Bet v I family	MLP-like protein 328 GN=MLP328 OS=Arabidopsis thaliana (Mouse-ear cress) PE=2 SV=1	Uncharacterized protein {ECO:0000313|EMBL:EMJ24841.1} OS=Prunus persica (Peach) PE=4 SV=1	S	Function unknown	PREDICTED: MLP-like protein 329 [Malus domestica]	PREDICTED: Malus x domestica MLP-like protein 329 (LOC103422524), mRNA
Bp07g1027	--	--	Biological Process: single-organism process (GO:0044699);;	--	[P]	Inorganic ion transport and metabolism	Heavy-metal-associated domain	Copper transport protein ATX1 GN=ATX1 OS=Arabidopsis thaliana (Mouse-ear cress) PE=1 SV=1	Uncharacterized protein {ECO:0000313|EMBL:EXB65628.1} OS=Morus notabilis PE=4 SV=1	P	Inorganic ion transport and metabolism	hypothetical protein L484_025895 [Morus notabilis]	Morus notabilis hypothetical protein partial mRNA
Bp07g1034	[J]	Translation, ribosomal structure and biogenesis	Molecular Function: RNA binding (GO:0003723);; Molecular Function: structural constituent of ribosome (GO:0003735);; Cellular Component: endosome (GO:0005768);; Cellular Component: Golgi apparatus (GO:0005794);; Cellular Component: trans-Golgi network (GO:0005802);; Cellular Component: ribosome (GO:0005840);; Biological Process: translation (GO:0006412);; Biological Process: pyrimidine ribonucleo…	K02988|0|pper:PRUPE_ppa004553mg|hypothetical protein; K02988 small subunit ribosomal protein S5 (A)	[J]	Translation, ribosomal structure and biogenesis	Ribosomal protein S5, C-terminal domain	30S ribosomal protein S5, chloroplastic (Precursor) GN=rps5 OS=Spinacia oleracea (Spinach) PE=1 SV=1	30S ribosomal protein S5 {ECO:0000313|EMBL:EXB65616.1} OS=Morus notabilis PE=3 SV=1	J	Translation, ribosomal structure and biogenesis	30S ribosomal protein S5 [Morus notabilis]	Morus notabilis 30S ribosomal protein S5 partial mRNA
Bp07g1291	[R]	General function prediction only	Molecular Function: oxidoreductase activity (GO:0016491);;	--	[QR]	--	2OG-Fe(II) oxygenase superfamily	1-aminocyclopropane-1-carboxylate oxidase homolog 4 GN=At1g03400 OS=Arabidopsis thaliana (Mouse-ear cress) PE=2 SV=1	1-aminocyclopropane-1-carboxylate oxidase-1-like protein {ECO:0000313|EMBL:EXC16422.1} OS=Morus notabilis PE=4 SV=1	Q	Secondary metabolites biosynthesis, transport and catabolism	1-aminocyclopropane-1-carboxylate oxidase-1-like protein [Morus notabilis]	Morus notabilis 1-aminocyclopropane-1-carboxylate oxidase-1-like protein partial mRNA
Bp07g1336	--	--	Molecular Function: nucleotide binding (GO:0000166);; Molecular Function: nucleic acid binding (GO:0003676);; Molecular Function: RNA-directed RNA polymerase activity (GO:0003968);; Biological Process: response to virus (GO:0009615);; Biological Process: response to salicylic acid (GO:0009751);; Biological Process: positive regulation of posttranscriptional gene silencing (GO:0060148);;	K11699|0|pop:POPTR_0008s13550g|POPTRDRAFT_820696; RNA-directed RNA Polymerase family protein; K11699 RNA-dependent RNA polymerase [EC:2.7.7.48] (A)	[A]	RNA processing and modification	RNA dependent RNA polymerase	RNA-dependent RNA polymerase 1 GN=F10B6.19 OS=Arabidopsis thaliana (Mouse-ear cress) PE=2 SV=1	RNA-dependent RNA polymerase 1 {ECO:0000313|EMBL:EXB53859.1} OS=Morus notabilis PE=4 SV=1	A	RNA processing and modification	RNA-dependent RNA polymerase 1 [Morus notabilis]	Morus notabilis RNA-dependent RNA polymerase 1 partial mRNA
Bp07g1549	[R]	General function prediction only	--	--	--	--	Tetratricopeptide repeat	protein SLOW GREEN 1, chloroplastic {ECO:0000303|PubMed:24420572} (Precursor) OS=Arabidopsis thaliana (Mouse-ear cress) PE=1 SV=1	Uncharacterized protein {ECO:0000313|EMBL:EXB88357.1} OS=Morus notabilis PE=4 SV=1	R	General function prediction only	hypothetical protein L484_002458 [Morus notabilis]	Morus notabilis hypothetical protein partial mRNA
Bp07g1758	--	--	--	--	[S]	Function unknown	Serine incorporator (Serinc)	--	Putative serine incorporator {ECO:0000313|EMBL:EXC14084.1} OS=Morus notabilis PE=4 SV=1	S	Function unknown	putative serine incorporator [Morus notabilis]	Morus notabilis putative serine incorporator partial mRNA
Bp07g1969	--	--	Cellular Component: chloroplast (GO:0009507);;	K15032|0|pmum:103327451|uncharacterized LOC103327451; K15032 mTERF domain-containing protein, mitochondrial (A)	[KR]	--	mTERF	--	Uncharacterized protein {ECO:0000313|EMBL:EXC33644.1} OS=Morus notabilis PE=4 SV=1	K	Transcription	hypothetical protein L484_013841 [Morus notabilis]	Morus notabilis hypothetical protein partial mRNA
Bp0830005	--	--	--	--	--	--	Universal stress protein family	Universal stress protein A-like protein GN=At3g01520 OS=Arabidopsis thaliana (Mouse-ear cress) PE=1 SV=2	Uncharacterized protein {ECO:0000313|EMBL:EXC63173.1} OS=Morus notabilis PE=4 SV=1	S	Function unknown	hypothetical protein L484_000044 [Morus notabilis]	Morus notabilis hypothetical protein partial mRNA
Bp0880010	[T]	Signal transduction mechanisms	Molecular Function: signal transducer activity (GO:0004871);; Biological Process: signal transduction (GO:0007165);;	K12115|0|rcu:RCOM_0545900|hypothetical protein; K12115 clock-associated PAS protein ZTL (A)	--	--	Galactose oxidase, central domain	Adagio protein 1 GN=MSF19.2 OS=Arabidopsis thaliana (Mouse-ear cress) PE=1 SV=2	Adagio protein 1 {ECO:0000313|EMBL:EXB55385.1} OS=Morus notabilis PE=4 SV=1	R	General function prediction only	Adagio protein 1 [Morus notabilis]	Morus notabilis Adagio protein 1 partial mRNA
Bp08g0010	--	--	Biological Process: regulation of transcription, DNA-templated (GO:0006355);; Cellular Component: chloroplast stroma (GO:0009570);; Biological Process: chloroplast organization (GO:0009658);;	--	--	--	--	--	Uncharacterized protein {ECO:0000313|EMBL:EXC25432.1} OS=Morus notabilis PE=4 SV=1	S	Function unknown	hypothetical protein L484_016815 [Morus notabilis]	Morus notabilis hypothetical protein partial mRNA
Bp08g0012	--	--	--	--	--	--	--	--	Uncharacterized protein {ECO:0000313|EMBL:EXB57298.1} OS=Morus notabilis PE=4 SV=1	S	Function unknown	PREDICTED: probable GPI-anchored adhesin-like protein PGA55 [Prunus mume]	Morus notabilis hypothetical protein partial mRNA
Bp08g0080	[O]	Posttranslational modification, protein turnover, chaperones	Molecular Function: ATP binding (GO:0005524);; Cellular Component: cytosol (GO:0005829);; Biological Process: rRNA processing (GO:0006364);; Biological Process: protein folding (GO:0006457);; Molecular Function: unfolded protein binding (GO:0051082);;	K09495|0|cmo:103487359|T-complex protein 1 subunit gamma; K09495 T-complex protein 1 subunit gamma (A)	[O]	Posttranslational modification, protein turnover, chaperones	TCP-1/cpn60 chaperonin family	T-complex protein 1 subunit gamma {ECO:0000303|PubMed:11599560} OS=Arabidopsis thaliana (Mouse-ear cress) PE=1 SV=1	T-complex protein 1 subunit gamma {ECO:0000256|RuleBase:RU004191} OS=Vitis vinifera (Grape) PE=3 SV=1	O	Posttranslational modification, protein turnover, chaperones	PREDICTED: T-complex protein 1 subunit gamma [Nelumbo nucifera]	Morus notabilis T-complex protein 1 subunit gamma partial mRNA
Bp08g0116	--	--	Molecular Function: aspartic-type endopeptidase activity (GO:0004190);; Biological Process: proteolysis (GO:0006508);; Cellular Component: apoplast (GO:0048046);;	--	[O]	Posttranslational modification, protein turnover, chaperones	Xylanase inhibitor N-terminal	Protein ASPARTIC PROTEASE IN GUARD CELL 2 (Precursor) GN=ASPG2 OS=Arabidopsis thaliana (Mouse-ear cress) PE=2 SV=1	Aspartic proteinase nepenthesin-1 {ECO:0000313|EMBL:EXB55163.1} OS=Morus notabilis PE=4 SV=1	O	Posttranslational modification, protein turnover, chaperones	Aspartic proteinase nepenthesin-1 [Morus notabilis]	Morus notabilis Aspartic proteinase nepenthesin-1 partial mRNA
Bp08g0156	[EH]	--	Biological Process: sulfate reduction (GO:0019419);; Molecular Function: adenylyl-sulfate reductase (glutathione) activity (GO:0033741);; Biological Process: cell redox homeostasis (GO:0045454);;	K05907|0|pmum:103324412|5'-adenylylsulfate reductase 3, chloroplastic-like; K05907 adenylyl-sulfate reductase (glutathione) [EC:1.8.4.9] (A)	[E]	Amino acid transport and metabolism	Phosphoadenosine phosphosulfate reductase family	5&apos;-adenylylsulfate reductase 1, chloroplastic (Precursor) GN=F4H6.13 OS=Arabidopsis thaliana (Mouse-ear cress) PE=1 SV=2	5'-adenylylsulfate reductase 1 {ECO:0000313|EMBL:EXB55120.1} OS=Morus notabilis PE=4 SV=1	E	Amino acid transport and metabolism	5&apos;-adenylylsulfate reductase 1 [Morus notabilis]	Morus notabilis 5'-adenylylsulfate reductase 1 partial mRNA
Bp08g0194	[R]	General function prediction only	--	K06997|1.02989e-160|vvi:100245299|proline synthase co-transcribed bacterial homolog protein-like; K06997 (A)	[R]	General function prediction only	Alanine racemase, N-terminal domain	--	Uncharacterized protein {ECO:0000313|EMBL:EXB77047.1} OS=Morus notabilis PE=3 SV=1	R	General function prediction only	hypothetical protein L484_014173 [Morus notabilis]	Morus notabilis hypothetical protein partial mRNA
Bp08g0234	--	--	Cellular Component: mitochondrial inner membrane (GO:0005743);; Biological Process: glycolytic process (GO:0006096);; Biological Process: protein targeting to vacuole (GO:0006623);; Biological Process: mitochondrial pyruvate transport (GO:0006850);; Biological Process: aerobic respiration (GO:0009060);; Biological Process: response to cadmium ion (GO:0046686);;	--	[S]	Function unknown	Uncharacterised protein family (UPF0041)	Mitochondrial pyruvate carrier 4 {ECO:0000305} OS=Arabidopsis thaliana (Mouse-ear cress) PE=3 SV=1	Uncharacterized protein {ECO:0000313|EMBL:EEE97207.1} OS=Populus trichocarpa (Western balsam poplar) PE=2 SV=1	S	Function unknown	hypothetical protein POPTR_0011s00740g [Populus trichocarpa]	Morus notabilis hypothetical protein partial mRNA
Bp08g0248	--	--	--	--	--	--	--	--	Putative uncharacterized protein {ECO:0000313|EMBL:CAN77938.1} OS=Vitis vinifera (Grape) PE=4 SV=1	R	General function prediction only	PREDICTED: uncharacterized protein LOC104878123 [Vitis vinifera]	Morus notabilis hypothetical protein partial mRNA
Bp08g0264	--	--	--	--	--	--	F-box domain	F-box protein CPR30 GN=CPR30 OS=Arabidopsis thaliana (Mouse-ear cress) PE=1 SV=2	F-box protein {ECO:0000313|EMBL:EXB82447.1} OS=Morus notabilis PE=4 SV=1	R	General function prediction only	F-box protein [Morus notabilis]	Morus notabilis F-box protein partial mRNA
Bp08g0347	--	--	Biological Process: metal ion transport (GO:0030001);; Molecular Function: metal ion binding (GO:0046872);;	--	[P]	Inorganic ion transport and metabolism	Heavy-metal-associated domain	Heavy metal-associated isoprenylated plant protein 26 (Precursor) GN=F20M13.140 OS=Arabidopsis thaliana (Mouse-ear cress) PE=1 SV=1	Uncharacterized protein {ECO:0000313|EMBL:EXB29549.1} OS=Morus notabilis PE=4 SV=1	P	Inorganic ion transport and metabolism	hypothetical protein L484_010608 [Morus notabilis]	Morus notabilis hypothetical protein partial mRNA
Bp08g0379	--	--	--	--	[S]	Function unknown	Domain of unknown function (DUF2431)	Uncharacterized protein At4g26485 GN=At4g26485 OS=Arabidopsis thaliana (Mouse-ear cress) PE=4 SV=1	Uncharacterized protein {ECO:0000313|EMBL:EXB64614.1} OS=Morus notabilis PE=4 SV=1	S	Function unknown	hypothetical protein L484_017946 [Morus notabilis]	Morus notabilis hypothetical protein partial mRNA
Bp08g0447	[IR]	--	Biological Process: defense response (GO:0006952);; Biological Process: response to hormone (GO:0009725);; Molecular Function: hydrolase activity, acting on ester bonds (GO:0016788);; Biological Process: response to other organism (GO:0051707);;	--	--	--	GDSL-like Lipase/Acylhydrolase	GDSL esterase/lipase 2 (Precursor) GN=GLIP2 OS=Arabidopsis thaliana (Mouse-ear cress) PE=2 SV=1	GDSL esterase/lipase 1 {ECO:0000313|EMBL:EXC55917.1} OS=Morus notabilis PE=4 SV=1	I	Lipid transport and metabolism	GDSL esterase/lipase 1 [Morus notabilis]	Morus notabilis GDSL esterase/lipase 1 partial mRNA
Bp08g0519	[R]	General function prediction only	Molecular Function: GTP binding (GO:0005525);; Cellular Component: cytoplasmic, membrane-bounded vesicle (GO:0016023);; Molecular Function: GDP binding (GO:0019003);;	K06944|0|osa:4338525|Os05g0357600; K06944 (A)	[T]	Signal transduction mechanisms	TGS domain	Developmentally-regulated G-protein 2 GN=F28P22.15 OS=Arabidopsis thaliana (Mouse-ear cress) PE=2 SV=1	Uncharacterized protein {ECO:0000313|EMBL:KDP40713.1} OS=Jatropha curcas (Barbados nut) PE=4 SV=1	T	Signal transduction mechanisms	hypothetical protein JCGZ_24712 [Jatropha curcas]	Morus notabilis Developmentally regulated G-protein 1 partial mRNA
Bp08g0697	--	--	Cellular Component: nuclear membrane (GO:0031965);; Biological Process: transmembrane transport (GO:0055085);;	K14313|0|pper:PRUPE_ppa008465mg|hypothetical protein; K14313 nuclear pore complex protein Nup53 (A)	[D]	Cell cycle control, cell division, chromosome partitioning	Nup53/35/40-type RNA recognition motif	Nuclear pore complex protein NUP35 {ECO:0000303|PubMed:21189294} OS=Arabidopsis thaliana (Mouse-ear cress) PE=1 SV=1	Nuclear pore complex protein NUP35 {ECO:0000256|PIRNR:PIRNR038119} OS=Morus notabilis PE=3 SV=1	D	Cell cycle control, cell division, chromosome partitioning	hypothetical protein L484_026260 [Morus notabilis]	Morus notabilis hypothetical protein partial mRNA
Bp08g0707	--	--	--	K18183|1.16494e-52|pper:PRUPE_ppa013878mg|hypothetical protein; K18183 cytochrome c oxidase assembly protein subunit 19 (A)	[C]	Energy production and conversion	CHCH domain	--	Uncharacterized protein {ECO:0000313|EMBL:EMJ16379.1} OS=Prunus persica (Peach) PE=4 SV=1	C	Energy production and conversion	hypothetical protein PRUPE_ppa013878mg [Prunus persica]	Morus notabilis hypothetical protein partial mRNA
Bp08g0832	[L]	Replication, recombination and repair	Molecular Function: deoxyribodipyrimidine photo-lyase activity (GO:0003904);; Molecular Function: DNA (6-4) photolyase activity (GO:0003914);; Biological Process: DNA repair (GO:0006281);; Biological Process: response to UV (GO:0009411);;	K02295|0|pper:PRUPE_ppa003967mg|hypothetical protein; K02295 cryptochrome (A)	[LT]	--	FAD binding domain of DNA photolyase	(6-4)DNA photolyase GN=UVR3 OS=Arabidopsis thaliana (Mouse-ear cress) PE=1 SV=2	(6-4)DNA photolyase {ECO:0000313|EMBL:EXB33246.1} OS=Morus notabilis PE=4 SV=1	L	Replication, recombination and repair	(6-4)DNA photolyase [Morus notabilis]	Morus notabilis (6-4)DNA photolyase partial mRNA
Bp08g0834	[R]	General function prediction only	Molecular Function: hydrolase activity (GO:0016787);;	K06130|6.90086e-156|pper:PRUPE_ppa010240mg|hypothetical protein; K06130 lysophospholipase II [EC:3.1.1.5] (A)	[I]	Lipid transport and metabolism	Phospholipase/Carboxylesterase	--	Acyl-protein thioesterase 2 {ECO:0000313|EMBL:EXB33243.1} OS=Morus notabilis PE=4 SV=1	I	Lipid transport and metabolism	Acyl-protein thioesterase 2 [Morus notabilis]	Morus notabilis Acyl-protein thioesterase 2 partial mRNA
Bp08g0844	[I]	Lipid transport and metabolism	--	--	--	--	Biotin-requiring enzyme	Biotin carboxyl carrier protein of acetyl-CoA carboxylase 2, chloroplastic (Precursor) GN=BCCP2 OS=Arabidopsis thaliana (Mouse-ear cress) PE=2 SV=1	Uncharacterized protein {ECO:0000313|EMBL:EMJ16986.1} OS=Prunus persica (Peach) PE=4 SV=1	R	General function prediction only	PREDICTED: biotin carboxyl carrier protein of acetyl-CoA carboxylase 1, chloroplastic [Prunus mume]	Morus notabilis Transposon Ty3-I Gag-Pol polyprotein partial mRNA
Bp08g0852	--	--	--	--	--	--	Cotton fibre expressed protein	--	Uncharacterized protein {ECO:0000313|EMBL:EXB67323.1} OS=Morus notabilis PE=4 SV=1	S	Function unknown	hypothetical protein L484_025805 [Morus notabilis]	Morus notabilis hypothetical protein partial mRNA
Bp08g0944	[J]	Translation, ribosomal structure and biogenesis	--	--	[J]	Translation, ribosomal structure and biogenesis	Ribosomal protein S15	30S ribosomal protein S15, chloroplastic GN=rps15 OS=Chlorokybus atmophyticus (Soil alga) PE=3 SV=1	Uncharacterized protein {ECO:0000313|EMBL:EMJ18431.1} OS=Prunus persica (Peach) PE=3 SV=1	J	Translation, ribosomal structure and biogenesis	hypothetical protein PRUPE_ppa005542mg [Prunus persica]	Morus notabilis 30S ribosomal protein S15 partial mRNA
Bp08g0988	--	--	--	--	--	--	Senescence regulator	--	Uncharacterized protein {ECO:0000313|EMBL:EXB53812.1} OS=Morus notabilis PE=4 SV=1	S	Function unknown	hypothetical protein L484_006301 [Morus notabilis]	Morus notabilis hypothetical protein partial mRNA
Bp08g1099	[S]	Function unknown	--	--	--	--	(2R)-phospho-3-sulfolactate synthase (ComA)	--	Phosphosulfolactate synthase {ECO:0000313|EMBL:EXB31410.1} OS=Morus notabilis PE=4 SV=1	S	Function unknown	Phosphosulfolactate synthase [Morus notabilis]	Morus notabilis Phosphosulfolactate synthase partial mRNA
Bp08g1219	[CR]	--	Molecular Function: nucleotide binding (GO:0000166);; Cellular Component: cytosol (GO:0005829);; Molecular Function: zinc ion binding (GO:0008270);; Biological Process: response to symbiotic fungus (GO:0009610);; Molecular Function: oxidoreductase activity (GO:0016491);; Biological Process: oxidation-reduction process (GO:0055114);;	--	[CR]	--	Zinc-binding dehydrogenase	Quinone oxidoreductase-like protein At1g23740, chloroplastic (Precursor) GN=At1g23740 OS=Arabidopsis thaliana (Mouse-ear cress) PE=1 SV=2	Quinone oxidoreductase PIG3 {ECO:0000313|EMBL:EXB51810.1} OS=Morus notabilis PE=4 SV=1	Q	Secondary metabolites biosynthesis, transport and catabolism	Quinone oxidoreductase PIG3 [Morus notabilis]	Morus notabilis Quinone oxidoreductase PIG3 partial mRNA
Bp08g1221	--	--	Molecular Function: nucleic acid binding (GO:0003676);; Molecular Function: endonuclease activity (GO:0004519);; Biological Process: DNA catabolic process (GO:0006308);;	--	--	--	S1/P1 Nuclease	Endonuclease 4 (Precursor) GN=ENDO4 OS=Arabidopsis thaliana (Mouse-ear cress) PE=3 SV=1	Nuclease PA3 {ECO:0000313|EMBL:EXB51809.1} OS=Morus notabilis PE=4 SV=1	R	General function prediction only	Nuclease PA3 [Morus notabilis]	Morus notabilis Nuclease PA3 partial mRNA
Bp08g1343	--	--	Biological Process: phosphatidylinositol biosynthetic process (GO:0006661);; Biological Process: proline transport (GO:0015824);;	--	--	--	--	--	Uncharacterized protein {ECO:0000313|EMBL:ESR62604.1} OS=Citrus clementina PE=4 SV=1	S	Function unknown	PREDICTED: uncharacterized protein LOC101510827 [Cicer arietinum]	Morus notabilis hypothetical protein partial mRNA
Bp08g1374	--	--	--	--	--	--	--	--	Uncharacterized protein {ECO:0000313|EMBL:EXB24799.1} OS=Morus notabilis PE=4 SV=1	S	Function unknown	hypothetical protein L484_005178 [Morus notabilis]	Morus notabilis hypothetical protein partial mRNA
Bp08g1395	--	--	Biological Process: transcription, DNA-templated (GO:0006351);;	K14486|0|pmum:103343484|auxin response factor 3-like; K14486 auxin response factor (A)	--	--	Auxin response factor	Auxin response factor 3 GN=T1B8.30 OS=Arabidopsis thaliana (Mouse-ear cress) PE=1 SV=2	Auxin response factor {ECO:0000256|RuleBase:RU004561} OS=Morus notabilis PE=3 SV=1	K	Transcription	Auxin response factor 3 [Morus notabilis]	Morus notabilis Auxin response factor 3 partial mRNA
Bp08g1401	[QR]	--	Molecular Function: O-methyltransferase activity (GO:0008171);;	--	[R]	General function prediction only	O-methyltransferase	Trans-resveratrol di-O-methyltransferase GN=ROMT OS=Vitis vinifera (Grape) PE=1 SV=2	6a-hydroxymaackiain methyltransferase 1 {ECO:0000313|EMBL:EXC30550.1} OS=Morus notabilis PE=4 SV=1	R	General function prediction only	6a-hydroxymaackiain methyltransferase 1 [Morus notabilis]	Morus notabilis Tabersonine 16-O-methyltransferase partial mRNA
Bp08g1614	[R]	General function prediction only	Molecular Function: GTPase activity (GO:0003924);; Molecular Function: GTP binding (GO:0005525);; Biological Process: obsolete GTP catabolic process (GO:0006184);;	--	[UR]	--	Dynamin central region	Dynamin-related protein 4C GN=DRP4C OS=Arabidopsis thaliana (Mouse-ear cress) PE=2 SV=1	Dynamin-related protein 4C {ECO:0000313|EMBL:EXB36789.1} OS=Morus notabilis PE=4 SV=1	U	Intracellular trafficking, secretion, and vesicular transport	Dynamin-related protein 4C [Morus notabilis]	Morus notabilis Dynamin-related protein 4C partial mRNA
Bp08g1809	[GEPR]	--	Molecular Function: sugar:proton symporter activity (GO:0005351);; Molecular Function: myo-inositol:proton symporter activity (GO:0005366);; Biological Process: purine nucleobase transport (GO:0006863);; Biological Process: myo-inositol transport (GO:0015798);; Cellular Component: integral component of membrane (GO:0016021);; Biological Process: signaling (GO:0023052);; Biological Process: carboh…	K08150|0|tcc:TCM_029440|Inositol transporter 2 isoform 1; K08150 MFS transporter, SP family, solute carrier family 2 (myo-inositol transporter), member 13 (A)	[R]	General function prediction only	Sugar (and other) transporter	Probable inositol transporter 2 GN=INT2 OS=Arabidopsis thaliana (Mouse-ear cress) PE=1 SV=1	Putative inositol transporter 2 {ECO:0000313|EMBL:EXB25440.1} OS=Morus notabilis PE=3 SV=1	R	General function prediction only	putative inositol transporter 2 [Morus notabilis]	Morus notabilis putative inositol transporter 2 partial mRNA
Bp08g1854	[S]	Function unknown	Cellular Component: vacuolar membrane (GO:0005774);; Cellular Component: plasma membrane (GO:0005886);; Cellular Component: plasmodesma (GO:0009506);; Cellular Component: chloroplast envelope (GO:0009941);;	--	[R]	General function prediction only	Domain of unknown function DUF221	CSC1-like protein ERD4 GN=ERD4 OS=Arabidopsis thaliana (Mouse-ear cress) PE=2 SV=1	Uncharacterized membrane protein {ECO:0000313|EMBL:EXB24359.1} OS=Morus notabilis PE=4 SV=1	S	Function unknown	Uncharacterized membrane protein [Morus notabilis]	Morus notabilis Uncharacterized membrane protein partial mRNA
Bp08g2126	--	--	--	--	--	--	Phloem protein 2	Protein PHLOEM PROTEIN 2-LIKE A9 GN=PP2A9 OS=Arabidopsis thaliana (Mouse-ear cress) PE=2 SV=1	Uncharacterized protein {ECO:0000313|EMBL:EXC24753.1} OS=Morus notabilis PE=4 SV=1	R	General function prediction only	hypothetical protein L484_018467 [Morus notabilis]	Morus notabilis hypothetical protein partial mRNA
Bp08g2179	[G]	Carbohydrate transport and metabolism	Molecular Function: hydrolase activity, hydrolyzing O-glycosyl compounds (GO:0004553);; Biological Process: carbohydrate metabolic process (GO:0005975);; Molecular Function: carbohydrate binding (GO:0030246);;	K01187|0|pper:PRUPE_ppa001098mg|hypothetical protein; K01187 alpha-glucosidase [EC:3.2.1.20] (A)	[G]	Carbohydrate transport and metabolism	Glycosyl hydrolases family 31	Alpha-glucosidase (Precursor) OS=Spinacia oleracea (Spinach) PE=1 SV=1	Uncharacterized protein {ECO:0000313|EMBL:EMJ14862.1} OS=Prunus persica (Peach) PE=3 SV=1	G	Carbohydrate transport and metabolism	hypothetical protein PRUPE_ppa001098mg [Prunus persica]	Morus notabilis hypothetical protein partial mRNA
Bp09g0100	--	--	--	--	[L]	Replication, recombination and repair	BED zinc finger	--	Uncharacterized protein {ECO:0000313|EMBL:ERP57931.1} OS=Populus trichocarpa (Western balsam poplar) PE=4 SV=1	L	Replication, recombination and repair	hypothetical protein POPTR_0008s22220g [Populus trichocarpa]	Populus trichocarpa hypothetical protein (POPTR_0008s22220g) mRNA, complete cds
Bp09g0176	[G]	Carbohydrate transport and metabolism	Cellular Component: cytosol (GO:0005829);; Molecular Function: beta-glucosidase activity (GO:0008422);; Biological Process: cellulose catabolic process (GO:0030245);; Molecular Function: cation binding (GO:0043169);;	K01188|0|pmum:103318838|beta-glucosidase 42; K01188 beta-glucosidase [EC:3.2.1.21] (A)	[G]	Carbohydrate transport and metabolism	Glycosyl hydrolase family 1	Beta-glucosidase 42 GN=BGLU42 OS=Arabidopsis thaliana (Mouse-ear cress) PE=2 SV=1	Beta-glucosidase 42 {ECO:0000313|EMBL:EXC24933.1} OS=Morus notabilis PE=3 SV=1	G	Carbohydrate transport and metabolism	Beta-glucosidase 42 [Morus notabilis]	Morus notabilis Beta-glucosidase 42 partial mRNA
Bp09g0336	--	--	--	--	[S]	Function unknown	Rtf2 RING-finger	--	Uncharacterized protein {ECO:0000313|EMBL:EXB50473.1} OS=Morus notabilis PE=4 SV=1	S	Function unknown	hypothetical protein L484_003302 [Morus notabilis]	Morus notabilis hypothetical protein partial mRNA
Bp09g0373	--	--	Biological Process: response to carbohydrate (GO:0009743);; Molecular Function: kinase activity (GO:0016301);;	K07199|7.85483e-139|vvi:100266800|SNF1-related protein kinase regulatory subunit beta-1; K07199 5'-AMP-activated protein kinase, regulatory beta subunit (A)	[G]	Carbohydrate transport and metabolism	5'-AMP-activated protein kinase beta subunit, interation domain	SNF1-related protein kinase regulatory subunit beta-1 GN=KINB1 OS=Arabidopsis thaliana (Mouse-ear cress) PE=1 SV=1	SNF1-related protein kinase regulatory subunit beta-1 {ECO:0000313|EMBL:EXB54662.1} OS=Morus notabilis PE=4 SV=1	G	Carbohydrate transport and metabolism	SNF1-related protein kinase regulatory subunit beta-1 [Morus notabilis]	Morus notabilis SNF1-related protein kinase regulatory subunit beta-1 partial mRNA
Bp09g0796	[R]	General function prediction only	--	--	--	--	Serine hydrolase (FSH1)	Rhodanese-like domain-containing protein 6 GN=STR6 OS=Arabidopsis thaliana (Mouse-ear cress) PE=2 SV=1	Uncharacterized protein {ECO:0000313|EMBL:EXB54871.1} OS=Morus notabilis PE=4 SV=1	E	Amino acid transport and metabolism	hypothetical protein L484_005601 [Morus notabilis]	Morus notabilis hypothetical protein partial mRNA
Bp09g0807	[M]	Cell wall/membrane/envelope biogenesis	Biological Process: response to cold (GO:0009409);; Biological Process: response to water deprivation (GO:0009414);; Molecular Function: cellulose synthase (UDP-forming) activity (GO:0016760);;	K18819|0|pop:POPTR_0013s00720g|POPTRDRAFT_893502; galactinol synthase family protein; K18819 inositol 3-alpha-galactosyltransferase [EC:2.4.1.123] (A)	[G]	Carbohydrate transport and metabolism	Glycosyl transferase family 8	Galactinol synthase 2 GN=GOLS2 OS=Arabidopsis thaliana (Mouse-ear cress) PE=1 SV=1	Uncharacterized protein {ECO:0000313|EMBL:EXB53002.1} OS=Morus notabilis PE=4 SV=1	G	Carbohydrate transport and metabolism	hypothetical protein L484_018886 [Morus notabilis]	Morus notabilis hypothetical protein partial mRNA
Bp09g0857	--	--	--	--	--	--	--	--	Uncharacterized protein {ECO:0000313|EMBL:EXB57545.1} OS=Morus notabilis PE=4 SV=1	S	Function unknown	PREDICTED: uncharacterized protein LOC104611304 [Nelumbo nucifera]	Morus notabilis hypothetical protein partial mRNA
Bp09g0880	[J]	Translation, ribosomal structure and biogenesis	Molecular Function: glutamate-tRNA ligase activity (GO:0004818);; Molecular Function: ATP binding (GO:0005524);; Cellular Component: cytosol (GO:0005829);; Biological Process: gluconeogenesis (GO:0006094);; Biological Process: glutamyl-tRNA aminoacylation (GO:0006424);; Biological Process: cytoskeleton organization (GO:0007010);; Biological Process: nucleotide biosynthetic process (GO:0009165);; …	K01885|0|cit:102616460|probable glutamate--tRNA ligase, cytoplasmic-like; K01885 glutamyl-tRNA synthetase [EC:6.1.1.17] (A)	[J]	Translation, ribosomal structure and biogenesis	tRNA synthetases class I (E and Q), catalytic domain	Glutamine--tRNA ligase OS=Lupinus luteus (European yellow lupin) PE=2 SV=2	Putative glutamate--tRNA ligase {ECO:0000313|EMBL:EXB51236.1} OS=Morus notabilis PE=3 SV=1	J	Translation, ribosomal structure and biogenesis	putative glutamate--tRNA ligase [Morus notabilis]	Morus notabilis putative glutamate--tRNA ligase partial mRNA
Bp09g1090	--	--	Cellular Component: cytoplasm (GO:0005737);;	--	[T]	Signal transduction mechanisms	CS domain	Protein BOBBER 1 GN=BOB1 OS=Arabidopsis thaliana (Mouse-ear cress) PE=1 SV=1	Uncharacterized protein {ECO:0000313|EMBL:EXC01437.1} OS=Morus notabilis PE=4 SV=1	T	Signal transduction mechanisms	hypothetical protein L484_022008 [Morus notabilis]	Morus notabilis hypothetical protein partial mRNA
Bp09g1109	[GC]	--	Molecular Function: transferase activity, transferring hexosyl groups (GO:0016758);;	--	[GC]	--	UDP-glucoronosyl and UDP-glucosyl transferase	UDP-glycosyltransferase 71C3 GN=UGT71C3 OS=Arabidopsis thaliana (Mouse-ear cress) PE=2 SV=1	UDP-glycosyltransferase 71C5 {ECO:0000313|EMBL:EXC01452.1} OS=Morus notabilis PE=3 SV=1	G	Carbohydrate transport and metabolism	UDP-glycosyltransferase 71C5 [Morus notabilis]	Morus notabilis UDP-glycosyltransferase 71C5 partial mRNA
Bp09g1182	[O]	Posttranslational modification, protein turnover, chaperones	--	K13993|2.09945e-59|pmum:103321551|18.5 kDa class I heat shock protein-like; K13993 HSP20 family protein (A)	[O]	Posttranslational modification, protein turnover, chaperones	Hsp20/alpha crystallin family	18.5 kDa class I heat shock protein GN=HSP18.5-C OS=Glycine max (Soybean) PE=3 SV=1	Uncharacterized protein {ECO:0000313|EMBL:EXB30478.1} OS=Morus notabilis PE=3 SV=1	O	Posttranslational modification, protein turnover, chaperones	hypothetical protein L484_006028 [Morus notabilis]	Morus notabilis hypothetical protein partial mRNA
Bp09g1220	[GEPR]	--	Cellular Component: integral component of membrane (GO:0016021);; Molecular Function: substrate-specific transmembrane transporter activity (GO:0022891);; Biological Process: transmembrane transport (GO:0055085);;	--	[R]	General function prediction only	Sugar (and other) transporter	D-xylose-proton symporter-like 3, chloroplastic (Precursor) GN=At5g59250 OS=Arabidopsis thaliana (Mouse-ear cress) PE=2 SV=2	D-xylose-proton symporter-like 3 {ECO:0000313|EMBL:EXC10713.1} OS=Morus notabilis PE=3 SV=1	R	General function prediction only	D-xylose-proton symporter-like 3 [Morus notabilis]	Morus notabilis D-xylose-proton symporter-like 3 partial mRNA
Bp09g1286	[O]	Posttranslational modification, protein turnover, chaperones	Biological Process: response to stress (GO:0006950);;	K13993|1.90577e-88|cit:102613214|17.4 kDa class I heat shock protein-like; K13993 HSP20 family protein (A)	[O]	Posttranslational modification, protein turnover, chaperones	Hsp20/alpha crystallin family	18.2 kDa class I heat shock protein GN=HSP18.2 OS=Medicago sativa (Alfalfa) PE=2 SV=1	Uncharacterized protein {ECO:0000313|EMBL:EXC10633.1} OS=Morus notabilis PE=3 SV=1	O	Posttranslational modification, protein turnover, chaperones	hypothetical protein L484_025214 [Morus notabilis]	Morus notabilis hypothetical protein partial mRNA
Bp09g1314	--	--	Cellular Component: nucleosome (GO:0000786);; Molecular Function: DNA binding (GO:0003677);; Cellular Component: nucleus (GO:0005634);; Biological Process: nucleosome assembly (GO:0006334);; Molecular Function: protein heterodimerization activity (GO:0046982);;	K11252|2.0991e-94|pop:POPTR_0009s03310g|hypothetical protein; K11252 histone H2B (A)	[B]	Chromatin structure and dynamics	Core histone H2A/H2B/H3/H4	Probable histone H2B.1 OS=Medicago truncatula (Barrel medic) PE=1 SV=3	Histone H2B {ECO:0000256|RuleBase:RU000451} OS=Morus notabilis PE=3 SV=1	B	Chromatin structure and dynamics	putative histone H2B.1 [Morus notabilis]	Morus notabilis putative histone H2B.1 partial mRNA
Bp09g1531	--	--	--	--	[P]	Inorganic ion transport and metabolism	Heavy-metal-associated domain	Heavy metal-associated isoprenylated plant protein 26 (Precursor) GN=F20M13.140 OS=Arabidopsis thaliana (Mouse-ear cress) PE=1 SV=1	Uncharacterized protein {ECO:0000313|EMBL:EXC31781.1} OS=Morus notabilis PE=4 SV=1	P	Inorganic ion transport and metabolism	hypothetical protein L484_020605 [Morus notabilis]	Morus notabilis hypothetical protein partial mRNA
Bp09g1538	[E]	Amino acid transport and metabolism	Molecular Function: serine-type carboxypeptidase activity (GO:0004185);; Biological Process: proteolysis (GO:0006508);;	K16298|0|cit:102606991|serine carboxypeptidase-like 48-like; K16298 serine carboxypeptidase-like clade IV [EC:3.4.16.-] (A)	[OE]	--	Serine carboxypeptidase	Serine carboxypeptidase-like 48 (Precursor) GN=SCPL48 OS=Arabidopsis thaliana (Mouse-ear cress) PE=2 SV=2	Carboxypeptidase {ECO:0000256|RuleBase:RU361156} OS=Morus notabilis PE=3 SV=1	O	Posttranslational modification, protein turnover, chaperones	Serine carboxypeptidase-like 48 [Morus notabilis]	Morus notabilis Serine carboxypeptidase-like 48 partial mRNA
Bp09g1670	--	--	--	--	--	--	VMA21-like domain	--	Uncharacterized protein {ECO:0000313|EMBL:EXB37073.1} OS=Morus notabilis PE=4 SV=1	S	Function unknown	hypothetical protein L484_020864 [Morus notabilis]	Morus notabilis hypothetical protein partial mRNA
Bp09g1677	[C]	Energy production and conversion	--	--	[C]	Energy production and conversion	Aldo/keto reductase family	Probable aldo-keto reductase 1 GN=AKR1 OS=Glycine max (Soybean) PE=2 SV=1	NAD(P)-linked oxidoreductase superfamily protein {ECO:0000313|EMBL:EOY11100.1} OS=Theobroma cacao (Cacao) PE=4 SV=1	C	Energy production and conversion	NAD(P)-linked oxidoreductase superfamily protein [Theobroma cacao]	Morus notabilis putative aldo-keto reductase 1 partial mRNA
[truncated: 109 more rows]

[truncated: 6 more sheets: Table S11, Table S12, Table S13, Table S14, Table S15, Table S16]
